# Supplementary material for: A division of labor in perception-action integration via hierarchical alpha-beta to beta-gamma coupling and local catecholaminergic control
Source: Commun Biol. 2026 Jan 21;9:284. doi: 10.1038/s42003-026-09564-4 (PMC12920914; doi:10.1038/s42003-026-09564-4)
Supplement: Supplementary file 3 — Supplementary Data 1 [file 42003_2026_9564_MOESM3_ESM.xlsx]

## Sheet: PAC
DrugGroup	ConditionType	Window	PhaseBand	AmpBand	MI	TimeMS
MPH	Non-overlapping	1	alpha	beta	0.039180295442134305	90.0
MPH	Non-overlapping	1	beta	gamma	0.06265540693190928	90.0
MPH	Non-overlapping	2	alpha	beta	0.03336402434866763	130.0
MPH	Non-overlapping	2	beta	gamma	0.059985098944554394	130.0
MPH	Non-overlapping	3	alpha	beta	0.03145868301778194	170.0
MPH	Non-overlapping	3	beta	gamma	0.06041173325305153	170.0
MPH	Non-overlapping	4	alpha	beta	0.033479805452361844	210.0
MPH	Non-overlapping	4	beta	gamma	0.05977865730382796	210.0
MPH	Non-overlapping	5	alpha	beta	0.03407196456792588	250.0
MPH	Non-overlapping	5	beta	gamma	0.06034926813516891	250.0
MPH	Non-overlapping	6	alpha	beta	0.03421048780835052	290.0
MPH	Non-overlapping	6	beta	gamma	0.060273057376779446	290.0
MPH	Non-overlapping	7	alpha	beta	0.034794643500169586	330.0
MPH	Non-overlapping	7	beta	gamma	0.060091168686475134	330.0
MPH	Non-overlapping	8	alpha	beta	0.034297755210779435	370.0
MPH	Non-overlapping	8	beta	gamma	0.060933687991571124	370.0
MPH	Non-overlapping	9	alpha	beta	0.03397365903582498	410.0
MPH	Non-overlapping	9	beta	gamma	0.06021160391622784	410.0
MPH	Non-overlapping	10	alpha	beta	0.0336683623926341	450.0
MPH	Non-overlapping	10	beta	gamma	0.0604445243900154	450.0
MPH	Non-overlapping	11	alpha	beta	0.03221736267524472	490.0
MPH	Non-overlapping	11	beta	gamma	0.05999911483710982	490.0
MPH	Non-overlapping	12	alpha	beta	0.03115027997904508	530.0
MPH	Non-overlapping	12	beta	gamma	0.059836880404045716	530.0
MPH	Non-overlapping	13	alpha	beta	0.031767743410955035	570.0
MPH	Non-overlapping	13	beta	gamma	0.05951854884316455	570.0
MPH	Non-overlapping	14	alpha	beta	0.03138804273420297	610.0
MPH	Non-overlapping	14	beta	gamma	0.0599403974677935	610.0
MPH	Non-overlapping	15	alpha	beta	0.031087115825150977	650.0
MPH	Non-overlapping	15	beta	gamma	0.06006441826527049	650.0
MPH	Non-overlapping	16	alpha	beta	0.031186157614016743	690.0
MPH	Non-overlapping	16	beta	gamma	0.0600251858919485	690.0
MPH	Non-overlapping	17	alpha	beta	0.030219981931842155	730.0
MPH	Non-overlapping	17	beta	gamma	0.05991219054541121	730.0
MPH	Non-overlapping	18	alpha	beta	0.03152999541921313	770.0
MPH	Non-overlapping	18	beta	gamma	0.061089748871724144	770.0
MPH	Overlapping	1	alpha	beta	0.04079955326230199	90.0
MPH	Overlapping	1	beta	gamma	0.06333241763982338	90.0
MPH	Overlapping	2	alpha	beta	0.033939972172817856	130.0
MPH	Overlapping	2	beta	gamma	0.06174569202430905	130.0
MPH	Overlapping	3	alpha	beta	0.03241572423803293	170.0
MPH	Overlapping	3	beta	gamma	0.060566164451708725	170.0
MPH	Overlapping	4	alpha	beta	0.035340347924234704	210.0
MPH	Overlapping	4	beta	gamma	0.060682069362830535	210.0
MPH	Overlapping	5	alpha	beta	0.03529125048462496	250.0
MPH	Overlapping	5	beta	gamma	0.05934859046753122	250.0
MPH	Overlapping	6	alpha	beta	0.035045332617517355	290.0
MPH	Overlapping	6	beta	gamma	0.05966852986922268	290.0
MPH	Overlapping	7	alpha	beta	0.03504165276636296	330.0
MPH	Overlapping	7	beta	gamma	0.05997453022588049	330.0
MPH	Overlapping	8	alpha	beta	0.03470173053462583	370.0
MPH	Overlapping	8	beta	gamma	0.06019830371029968	370.0
MPH	Overlapping	9	alpha	beta	0.03461617521440829	410.0
MPH	Overlapping	9	beta	gamma	0.0607440803525791	410.0
MPH	Overlapping	10	alpha	beta	0.03477527207211478	450.0
MPH	Overlapping	10	beta	gamma	0.06063395193148511	450.0
MPH	Overlapping	11	alpha	beta	0.03463616757595453	490.0
MPH	Overlapping	11	beta	gamma	0.06009410632277012	490.0
MPH	Overlapping	12	alpha	beta	0.0347366648466332	530.0
MPH	Overlapping	12	beta	gamma	0.06029980172947426	530.0
MPH	Overlapping	13	alpha	beta	0.03493095159610972	570.0
MPH	Overlapping	13	beta	gamma	0.059962278499393354	570.0
MPH	Overlapping	14	alpha	beta	0.03452375611469662	610.0
MPH	Overlapping	14	beta	gamma	0.060261246538072646	610.0
MPH	Overlapping	15	alpha	beta	0.03368840143578561	650.0
MPH	Overlapping	15	beta	gamma	0.060231625861307786	650.0
MPH	Overlapping	16	alpha	beta	0.033276349878187436	690.0
MPH	Overlapping	16	beta	gamma	0.059994052330948025	690.0
MPH	Overlapping	17	alpha	beta	0.032016586052112425	730.0
MPH	Overlapping	17	beta	gamma	0.060606406129505214	730.0
MPH	Overlapping	18	alpha	beta	0.032746035544100785	770.0
MPH	Overlapping	18	beta	gamma	0.060957268528479575	770.0
Placebo	Non-overlapping	1	alpha	beta	0.04207201609851705	90.0
Placebo	Non-overlapping	1	beta	gamma	0.06348211687818148	90.0
Placebo	Non-overlapping	2	alpha	beta	0.03632023208516903	130.0
Placebo	Non-overlapping	2	beta	gamma	0.061871011922353274	130.0
Placebo	Non-overlapping	3	alpha	beta	0.034541250043453334	170.0
Placebo	Non-overlapping	3	beta	gamma	0.061525237010379534	170.0
Placebo	Non-overlapping	4	alpha	beta	0.03674942816276522	210.0
Placebo	Non-overlapping	4	beta	gamma	0.06105350495907262	210.0
Placebo	Non-overlapping	5	alpha	beta	0.036649871103106677	250.0
Placebo	Non-overlapping	5	beta	gamma	0.06055074610315734	250.0
Placebo	Non-overlapping	6	alpha	beta	0.03662129862956633	290.0
Placebo	Non-overlapping	6	beta	gamma	0.06073934764838231	290.0
Placebo	Non-overlapping	7	alpha	beta	0.03637105860432239	330.0
Placebo	Non-overlapping	7	beta	gamma	0.06114922508704638	330.0
Placebo	Non-overlapping	8	alpha	beta	0.03473219460674839	370.0
Placebo	Non-overlapping	8	beta	gamma	0.061408756184203356	370.0
Placebo	Non-overlapping	9	alpha	beta	0.03513926799760496	410.0
Placebo	Non-overlapping	9	beta	gamma	0.06167775572214159	410.0
Placebo	Non-overlapping	10	alpha	beta	0.03554885823181703	450.0
Placebo	Non-overlapping	10	beta	gamma	0.06124151966494151	450.0
Placebo	Non-overlapping	11	alpha	beta	0.03523128068713655	490.0
Placebo	Non-overlapping	11	beta	gamma	0.06131595608334668	490.0
Placebo	Non-overlapping	12	alpha	beta	0.034372250794294006	530.0
Placebo	Non-overlapping	12	beta	gamma	0.060243781901318315	530.0
Placebo	Non-overlapping	13	alpha	beta	0.03254786928861599	570.0
Placebo	Non-overlapping	13	beta	gamma	0.05929957661513658	570.0
Placebo	Non-overlapping	14	alpha	beta	0.03168630122328289	610.0
Placebo	Non-overlapping	14	beta	gamma	0.05965809165240409	610.0
Placebo	Non-overlapping	15	alpha	beta	0.031721350877470925	650.0
Placebo	Non-overlapping	15	beta	gamma	0.060125377744735205	650.0
Placebo	Non-overlapping	16	alpha	beta	0.032624102432815334	690.0
Placebo	Non-overlapping	16	beta	gamma	0.05956669426909994	690.0
Placebo	Non-overlapping	17	alpha	beta	0.03057872122960843	730.0
Placebo	Non-overlapping	17	beta	gamma	0.0591728446868128	730.0
Placebo	Non-overlapping	18	alpha	beta	0.03191517758922468	770.0
Placebo	Non-overlapping	18	beta	gamma	0.06102980875396217	770.0
Placebo	Overlapping	1	alpha	beta	0.0407783188002403	90.0
Placebo	Overlapping	1	beta	gamma	0.06305956299807683	90.0
Placebo	Overlapping	2	alpha	beta	0.034863306880128786	130.0
Placebo	Overlapping	2	beta	gamma	0.06161191141080697	130.0
Placebo	Overlapping	3	alpha	beta	0.03365001225105083	170.0
Placebo	Overlapping	3	beta	gamma	0.061266817394924	170.0
Placebo	Overlapping	4	alpha	beta	0.03651799660598293	210.0
Placebo	Overlapping	4	beta	gamma	0.060914422291624505	210.0
Placebo	Overlapping	5	alpha	beta	0.0351400944163147	250.0
Placebo	Overlapping	5	beta	gamma	0.06090250263718738	250.0
Placebo	Overlapping	6	alpha	beta	0.03493797504411936	290.0
Placebo	Overlapping	6	beta	gamma	0.06011921806856118	290.0
Placebo	Overlapping	7	alpha	beta	0.03592433379215936	330.0
Placebo	Overlapping	7	beta	gamma	0.060966108760021016	330.0
Placebo	Overlapping	8	alpha	beta	0.03548152511275784	370.0
Placebo	Overlapping	8	beta	gamma	0.06026754927740176	370.0
Placebo	Overlapping	9	alpha	beta	0.03519589962943997	410.0
Placebo	Overlapping	9	beta	gamma	0.06076414967520952	410.0
Placebo	Overlapping	10	alpha	beta	0.03497122140846816	450.0
Placebo	Overlapping	10	beta	gamma	0.0605293638423274	450.0
Placebo	Overlapping	11	alpha	beta	0.0343680211987856	490.0
Placebo	Overlapping	11	beta	gamma	0.061446134423278606	490.0
Placebo	Overlapping	12	alpha	beta	0.035425327900244614	530.0
Placebo	Overlapping	12	beta	gamma	0.060764147866495775	530.0
Placebo	Overlapping	13	alpha	beta	0.03635714670647269	570.0
Placebo	Overlapping	13	beta	gamma	0.06075960370940604	570.0
Placebo	Overlapping	14	alpha	beta	0.03678390545940246	610.0
Placebo	Overlapping	14	beta	gamma	0.061334732960961424	610.0
Placebo	Overlapping	15	alpha	beta	0.0359806508405057	650.0
Placebo	Overlapping	15	beta	gamma	0.06153418334147553	650.0
Placebo	Overlapping	16	alpha	beta	0.03548233707493679	690.0
Placebo	Overlapping	16	beta	gamma	0.06127167338318756	690.0
Placebo	Overlapping	17	alpha	beta	0.033021748843638885	730.0
Placebo	Overlapping	17	beta	gamma	0.060930859535604336	730.0
Placebo	Overlapping	18	alpha	beta	0.03320763090037426	770.0
Placebo	Overlapping	18	beta	gamma	0.06186250326824788	770.0
MPH	Non-overlapping	1	alpha	beta	0.044254816375110737	90.0
MPH	Non-overlapping	1	beta	gamma	0.06491504499732507	90.0
MPH	Non-overlapping	2	alpha	beta	0.039513469559422885	130.0
MPH	Non-overlapping	2	beta	gamma	0.06295200125557715	130.0
MPH	Non-overlapping	3	alpha	beta	0.03712646230694474	170.0
MPH	Non-overlapping	3	beta	gamma	0.06301171627155497	170.0
MPH	Non-overlapping	4	alpha	beta	0.040504414814114306	210.0
MPH	Non-overlapping	4	beta	gamma	0.06259789800150997	210.0
MPH	Non-overlapping	5	alpha	beta	0.040960440571744854	250.0
MPH	Non-overlapping	5	beta	gamma	0.06291788029881643	250.0
MPH	Non-overlapping	6	alpha	beta	0.041531006982319034	290.0
MPH	Non-overlapping	6	beta	gamma	0.06374088021514514	290.0
MPH	Non-overlapping	7	alpha	beta	0.041042054949652976	330.0
MPH	Non-overlapping	7	beta	gamma	0.06416200535590362	330.0
MPH	Non-overlapping	8	alpha	beta	0.039824748502177106	370.0
MPH	Non-overlapping	8	beta	gamma	0.06425534492919034	370.0
MPH	Non-overlapping	9	alpha	beta	0.03922954832223212	410.0
MPH	Non-overlapping	9	beta	gamma	0.06396591690542967	410.0
MPH	Non-overlapping	10	alpha	beta	0.04089893030567049	450.0
MPH	Non-overlapping	10	beta	gamma	0.06462583761867503	450.0
MPH	Non-overlapping	11	alpha	beta	0.04043073819918613	490.0
MPH	Non-overlapping	11	beta	gamma	0.0634490722386503	490.0
MPH	Non-overlapping	12	alpha	beta	0.040575123865149935	530.0
MPH	Non-overlapping	12	beta	gamma	0.06329844258180631	530.0
MPH	Non-overlapping	13	alpha	beta	0.04305349555132652	570.0
MPH	Non-overlapping	13	beta	gamma	0.06345592985711664	570.0
MPH	Non-overlapping	14	alpha	beta	0.0413300017408787	610.0
MPH	Non-overlapping	14	beta	gamma	0.06388697725369973	610.0
MPH	Non-overlapping	15	alpha	beta	0.04001706891091152	650.0
MPH	Non-overlapping	15	beta	gamma	0.06306313400340843	650.0
MPH	Non-overlapping	16	alpha	beta	0.0393004164873379	690.0
MPH	Non-overlapping	16	beta	gamma	0.06345667528917107	690.0
MPH	Non-overlapping	17	alpha	beta	0.036321437083915144	730.0
MPH	Non-overlapping	17	beta	gamma	0.06343019089176027	730.0
MPH	Non-overlapping	18	alpha	beta	0.0369534162100155	770.0
MPH	Non-overlapping	18	beta	gamma	0.06256953945855098	770.0
MPH	Overlapping	1	alpha	beta	0.045005887804950524	90.0
MPH	Overlapping	1	beta	gamma	0.06567679305996749	90.0
MPH	Overlapping	2	alpha	beta	0.0388937794685642	130.0
MPH	Overlapping	2	beta	gamma	0.063404056181241	130.0
MPH	Overlapping	3	alpha	beta	0.03654089724961266	170.0
MPH	Overlapping	3	beta	gamma	0.06318193808385174	170.0
MPH	Overlapping	4	alpha	beta	0.0380904628301371	210.0
MPH	Overlapping	4	beta	gamma	0.06255528326544968	210.0
MPH	Overlapping	5	alpha	beta	0.039775243417606604	250.0
MPH	Overlapping	5	beta	gamma	0.06302814552283108	250.0
MPH	Overlapping	6	alpha	beta	0.04053704755580647	290.0
MPH	Overlapping	6	beta	gamma	0.06289265247134354	290.0
MPH	Overlapping	7	alpha	beta	0.04036928945982153	330.0
MPH	Overlapping	7	beta	gamma	0.06245039191555982	330.0
MPH	Overlapping	8	alpha	beta	0.04058700237861229	370.0
MPH	Overlapping	8	beta	gamma	0.06294053484620045	370.0
MPH	Overlapping	9	alpha	beta	0.04060352544701814	410.0
MPH	Overlapping	9	beta	gamma	0.06313442019602333	410.0
MPH	Overlapping	10	alpha	beta	0.04153677418779197	450.0
MPH	Overlapping	10	beta	gamma	0.06367411573269803	450.0
MPH	Overlapping	11	alpha	beta	0.041766908576665276	490.0
MPH	Overlapping	11	beta	gamma	0.06420729881479727	490.0
MPH	Overlapping	12	alpha	beta	0.040854430683216834	530.0
MPH	Overlapping	12	beta	gamma	0.06361966134725362	530.0
MPH	Overlapping	13	alpha	beta	0.04230996796893244	570.0
MPH	Overlapping	13	beta	gamma	0.06391899575893883	570.0
MPH	Overlapping	14	alpha	beta	0.04286544465235991	610.0
MPH	Overlapping	14	beta	gamma	0.06320453170935338	610.0
MPH	Overlapping	15	alpha	beta	0.042611042357469736	650.0
MPH	Overlapping	15	beta	gamma	0.0632671067066462	650.0
MPH	Overlapping	16	alpha	beta	0.04054277190381059	690.0
MPH	Overlapping	16	beta	gamma	0.06299342654219772	690.0
MPH	Overlapping	17	alpha	beta	0.03676737119314127	730.0
MPH	Overlapping	17	beta	gamma	0.06296151649277679	730.0
MPH	Overlapping	18	alpha	beta	0.03694907740294647	770.0
MPH	Overlapping	18	beta	gamma	0.06324941551489326	770.0
Placebo	Non-overlapping	1	alpha	beta	0.03894620876443274	90.0
Placebo	Non-overlapping	1	beta	gamma	0.06139286175067505	90.0
Placebo	Non-overlapping	2	alpha	beta	0.03371241013070408	130.0
Placebo	Non-overlapping	2	beta	gamma	0.05986465420950857	130.0
Placebo	Non-overlapping	3	alpha	beta	0.032406660680033436	170.0
Placebo	Non-overlapping	3	beta	gamma	0.05929166744528821	170.0
Placebo	Non-overlapping	4	alpha	beta	0.03234335275143565	210.0
Placebo	Non-overlapping	4	beta	gamma	0.05975664305304346	210.0
Placebo	Non-overlapping	5	alpha	beta	0.03283833636516196	250.0
Placebo	Non-overlapping	5	beta	gamma	0.059528515326798453	250.0
Placebo	Non-overlapping	6	alpha	beta	0.03437395135331535	290.0
Placebo	Non-overlapping	6	beta	gamma	0.059187673459381425	290.0
Placebo	Non-overlapping	7	alpha	beta	0.03531809319474663	330.0
Placebo	Non-overlapping	7	beta	gamma	0.0587674498573836	330.0
Placebo	Non-overlapping	8	alpha	beta	0.03433088079040184	370.0
Placebo	Non-overlapping	8	beta	gamma	0.059024171912270475	370.0
Placebo	Non-overlapping	9	alpha	beta	0.032524110569024045	410.0
Placebo	Non-overlapping	9	beta	gamma	0.05874146637622257	410.0
Placebo	Non-overlapping	10	alpha	beta	0.03272231833885899	450.0
Placebo	Non-overlapping	10	beta	gamma	0.0588412823556878	450.0
Placebo	Non-overlapping	11	alpha	beta	0.03265145073416921	490.0
Placebo	Non-overlapping	11	beta	gamma	0.059474318801343115	490.0
Placebo	Non-overlapping	12	alpha	beta	0.03229632127847509	530.0
Placebo	Non-overlapping	12	beta	gamma	0.06042862304706308	530.0
Placebo	Non-overlapping	13	alpha	beta	0.032317612872109644	570.0
Placebo	Non-overlapping	13	beta	gamma	0.05950689657690497	570.0
Placebo	Non-overlapping	14	alpha	beta	0.03361179464805946	610.0
Placebo	Non-overlapping	14	beta	gamma	0.05846770093354976	610.0
Placebo	Non-overlapping	15	alpha	beta	0.0347238970897991	650.0
Placebo	Non-overlapping	15	beta	gamma	0.059284311079762016	650.0
Placebo	Non-overlapping	16	alpha	beta	0.03408392705026964	690.0
Placebo	Non-overlapping	16	beta	gamma	0.05964793346009068	690.0
Placebo	Non-overlapping	17	alpha	beta	0.030865938830434553	730.0
Placebo	Non-overlapping	17	beta	gamma	0.06039899125281488	730.0
Placebo	Non-overlapping	18	alpha	beta	0.031210963257211195	770.0
Placebo	Non-overlapping	18	beta	gamma	0.059999241861948896	770.0
Placebo	Overlapping	1	alpha	beta	0.03834959901642484	90.0
Placebo	Overlapping	1	beta	gamma	0.06228713805322999	90.0
Placebo	Overlapping	2	alpha	beta	0.032844038401246535	130.0
Placebo	Overlapping	2	beta	gamma	0.061091441423857556	130.0
Placebo	Overlapping	3	alpha	beta	0.032243787717001086	170.0
Placebo	Overlapping	3	beta	gamma	0.05983327488462306	170.0
Placebo	Overlapping	4	alpha	beta	0.034157409976847464	210.0
Placebo	Overlapping	4	beta	gamma	0.05989221422450009	210.0
Placebo	Overlapping	5	alpha	beta	0.0339466774911999	250.0
Placebo	Overlapping	5	beta	gamma	0.05944765100533696	250.0
Placebo	Overlapping	6	alpha	beta	0.03450902906800561	290.0
Placebo	Overlapping	6	beta	gamma	0.05914619744239551	290.0
Placebo	Overlapping	7	alpha	beta	0.035049550914354154	330.0
Placebo	Overlapping	7	beta	gamma	0.059946187538361555	330.0
Placebo	Overlapping	8	alpha	beta	0.03508020182535308	370.0
Placebo	Overlapping	8	beta	gamma	0.06045168961423721	370.0
Placebo	Overlapping	9	alpha	beta	0.03467069599519677	410.0
Placebo	Overlapping	9	beta	gamma	0.059961114528854276	410.0
Placebo	Overlapping	10	alpha	beta	0.03413544648793152	450.0
Placebo	Overlapping	10	beta	gamma	0.060142403498203385	450.0
Placebo	Overlapping	11	alpha	beta	0.03469928973240692	490.0
Placebo	Overlapping	11	beta	gamma	0.05982436934076931	490.0
Placebo	Overlapping	12	alpha	beta	0.0347493115866585	530.0
Placebo	Overlapping	12	beta	gamma	0.060185134321665584	530.0
Placebo	Overlapping	13	alpha	beta	0.03603885820831299	570.0
Placebo	Overlapping	13	beta	gamma	0.060719828133320546	570.0
Placebo	Overlapping	14	alpha	beta	0.035737016953008544	610.0
Placebo	Overlapping	14	beta	gamma	0.059946942358061424	610.0
Placebo	Overlapping	15	alpha	beta	0.035081084399790914	650.0
Placebo	Overlapping	15	beta	gamma	0.060029892008882146	650.0
Placebo	Overlapping	16	alpha	beta	0.03478530648580944	690.0
Placebo	Overlapping	16	beta	gamma	0.06073516137731109	690.0
Placebo	Overlapping	17	alpha	beta	0.03292280182333953	730.0
Placebo	Overlapping	17	beta	gamma	0.06105443535559775	730.0
Placebo	Overlapping	18	alpha	beta	0.033590201079497166	770.0
Placebo	Overlapping	18	beta	gamma	0.06154100385582396	770.0
MPH	Non-overlapping	1	alpha	beta	0.044975256468518326	90.0
MPH	Non-overlapping	1	beta	gamma	0.0688601839793282	90.0
MPH	Non-overlapping	2	alpha	beta	0.039934019295146964	130.0
MPH	Non-overlapping	2	beta	gamma	0.06740990740840665	130.0
MPH	Non-overlapping	3	alpha	beta	0.03705639813933155	170.0
MPH	Non-overlapping	3	beta	gamma	0.06774489936625785	170.0
MPH	Non-overlapping	4	alpha	beta	0.037842554127600965	210.0
MPH	Non-overlapping	4	beta	gamma	0.06773113327715041	210.0
MPH	Non-overlapping	5	alpha	beta	0.037193963095679745	250.0
MPH	Non-overlapping	5	beta	gamma	0.06617881991967675	250.0
MPH	Non-overlapping	6	alpha	beta	0.03798601050356625	290.0
MPH	Non-overlapping	6	beta	gamma	0.06468213302964526	290.0
MPH	Non-overlapping	7	alpha	beta	0.03837577518849122	330.0
MPH	Non-overlapping	7	beta	gamma	0.06349784364371765	330.0
MPH	Non-overlapping	8	alpha	beta	0.03832404089912011	370.0
MPH	Non-overlapping	8	beta	gamma	0.06454408446150822	370.0
MPH	Non-overlapping	9	alpha	beta	0.038604263243546724	410.0
MPH	Non-overlapping	9	beta	gamma	0.06473803252408541	410.0
MPH	Non-overlapping	10	alpha	beta	0.03790696969220091	450.0
MPH	Non-overlapping	10	beta	gamma	0.06581494768512536	450.0
MPH	Non-overlapping	11	alpha	beta	0.03699163520635694	490.0
MPH	Non-overlapping	11	beta	gamma	0.0653967714421889	490.0
MPH	Non-overlapping	12	alpha	beta	0.03613315306642496	530.0
MPH	Non-overlapping	12	beta	gamma	0.06627178159348034	530.0
MPH	Non-overlapping	13	alpha	beta	0.038406502654175445	570.0
MPH	Non-overlapping	13	beta	gamma	0.06598508785309283	570.0
MPH	Non-overlapping	14	alpha	beta	0.03933064977161314	610.0
MPH	Non-overlapping	14	beta	gamma	0.06646697247568387	610.0
MPH	Non-overlapping	15	alpha	beta	0.0375817913107778	650.0
MPH	Non-overlapping	15	beta	gamma	0.06528131541292177	650.0
MPH	Non-overlapping	16	alpha	beta	0.03697535460667841	690.0
MPH	Non-overlapping	16	beta	gamma	0.06562461824535092	690.0
MPH	Non-overlapping	17	alpha	beta	0.03422605191117259	730.0
MPH	Non-overlapping	17	beta	gamma	0.06656103813392257	730.0
MPH	Non-overlapping	18	alpha	beta	0.03654407879995464	770.0
MPH	Non-overlapping	18	beta	gamma	0.06740418194724751	770.0
MPH	Overlapping	1	alpha	beta	0.04343734515920364	90.0
MPH	Overlapping	1	beta	gamma	0.06783589940806961	90.0
MPH	Overlapping	2	alpha	beta	0.03958919169682905	130.0
MPH	Overlapping	2	beta	gamma	0.06651594851306382	130.0
MPH	Overlapping	3	alpha	beta	0.03904123463883816	170.0
MPH	Overlapping	3	beta	gamma	0.06723900263192252	170.0
MPH	Overlapping	4	alpha	beta	0.041107245578642086	210.0
MPH	Overlapping	4	beta	gamma	0.0671293565692491	210.0
MPH	Overlapping	5	alpha	beta	0.039971256651785386	250.0
MPH	Overlapping	5	beta	gamma	0.0657448945327651	250.0
MPH	Overlapping	6	alpha	beta	0.040439387713481885	290.0
MPH	Overlapping	6	beta	gamma	0.06530889657349222	290.0
MPH	Overlapping	7	alpha	beta	0.040474900196665185	330.0
MPH	Overlapping	7	beta	gamma	0.06523957608025717	330.0
MPH	Overlapping	8	alpha	beta	0.039875680980919495	370.0
MPH	Overlapping	8	beta	gamma	0.06515103708869636	370.0
MPH	Overlapping	9	alpha	beta	0.03915080154317312	410.0
MPH	Overlapping	9	beta	gamma	0.06485868751244324	410.0
MPH	Overlapping	10	alpha	beta	0.0389024122661115	450.0
MPH	Overlapping	10	beta	gamma	0.06445831747083083	450.0
MPH	Overlapping	11	alpha	beta	0.03899809044603396	490.0
MPH	Overlapping	11	beta	gamma	0.06406426651609406	490.0
MPH	Overlapping	12	alpha	beta	0.03996584439344885	530.0
MPH	Overlapping	12	beta	gamma	0.06472488353096688	530.0
MPH	Overlapping	13	alpha	beta	0.041594478767946155	570.0
MPH	Overlapping	13	beta	gamma	0.06548059041546882	570.0
MPH	Overlapping	14	alpha	beta	0.04234033917654464	610.0
MPH	Overlapping	14	beta	gamma	0.06632769671339012	610.0
MPH	Overlapping	15	alpha	beta	0.04181854772784937	650.0
MPH	Overlapping	15	beta	gamma	0.06609846018663634	650.0
MPH	Overlapping	16	alpha	beta	0.04022245106948516	690.0
MPH	Overlapping	16	beta	gamma	0.06612349430831513	690.0
MPH	Overlapping	17	alpha	beta	0.036893582555884485	730.0
MPH	Overlapping	17	beta	gamma	0.0657255334043516	730.0
MPH	Overlapping	18	alpha	beta	0.037684112533504434	770.0
MPH	Overlapping	18	beta	gamma	0.06655479195961227	770.0
Placebo	Non-overlapping	1	alpha	beta	0.04871976918056286	90.0
Placebo	Non-overlapping	1	beta	gamma	0.06916543200504637	90.0
Placebo	Non-overlapping	2	alpha	beta	0.04214715645882758	130.0
Placebo	Non-overlapping	2	beta	gamma	0.0675088286042781	130.0
Placebo	Non-overlapping	3	alpha	beta	0.04061679988369113	170.0
Placebo	Non-overlapping	3	beta	gamma	0.06729067586743716	170.0
Placebo	Non-overlapping	4	alpha	beta	0.04370948296650361	210.0
Placebo	Non-overlapping	4	beta	gamma	0.0675542737590599	210.0
Placebo	Non-overlapping	5	alpha	beta	0.044222626724415695	250.0
Placebo	Non-overlapping	5	beta	gamma	0.06803963358903949	250.0
Placebo	Non-overlapping	6	alpha	beta	0.04470894315181354	290.0
Placebo	Non-overlapping	6	beta	gamma	0.06761887045338358	290.0
Placebo	Non-overlapping	7	alpha	beta	0.04515731171207575	330.0
Placebo	Non-overlapping	7	beta	gamma	0.06799078554717025	330.0
Placebo	Non-overlapping	8	alpha	beta	0.046956794209691566	370.0
Placebo	Non-overlapping	8	beta	gamma	0.06774619146109867	370.0
Placebo	Non-overlapping	9	alpha	beta	0.04763190995385188	410.0
Placebo	Non-overlapping	9	beta	gamma	0.06722562326874078	410.0
Placebo	Non-overlapping	10	alpha	beta	0.04630935406868134	450.0
Placebo	Non-overlapping	10	beta	gamma	0.06767720460275355	450.0
Placebo	Non-overlapping	11	alpha	beta	0.044672608597180835	490.0
Placebo	Non-overlapping	11	beta	gamma	0.06854507417557489	490.0
Placebo	Non-overlapping	12	alpha	beta	0.04559656128631685	530.0
Placebo	Non-overlapping	12	beta	gamma	0.06878004497138857	530.0
Placebo	Non-overlapping	13	alpha	beta	0.04573099074071805	570.0
Placebo	Non-overlapping	13	beta	gamma	0.06849154383848371	570.0
Placebo	Non-overlapping	14	alpha	beta	0.04457949595874807	610.0
Placebo	Non-overlapping	14	beta	gamma	0.0676470621510516	610.0
Placebo	Non-overlapping	15	alpha	beta	0.04407109164753534	650.0
Placebo	Non-overlapping	15	beta	gamma	0.06782249892690381	650.0
Placebo	Non-overlapping	16	alpha	beta	0.04229627641502624	690.0
Placebo	Non-overlapping	16	beta	gamma	0.06778504794706017	690.0
Placebo	Non-overlapping	17	alpha	beta	0.03966431099320813	730.0
Placebo	Non-overlapping	17	beta	gamma	0.06887910531781548	730.0
Placebo	Non-overlapping	18	alpha	beta	0.04005092707444823	770.0
Placebo	Non-overlapping	18	beta	gamma	0.069860644415571	770.0
Placebo	Overlapping	1	alpha	beta	0.054119901070446626	90.0
Placebo	Overlapping	1	beta	gamma	0.06994821669993462	90.0
Placebo	Overlapping	2	alpha	beta	0.04761761537072775	130.0
Placebo	Overlapping	2	beta	gamma	0.06852490235456317	130.0
Placebo	Overlapping	3	alpha	beta	0.045000340424324194	170.0
Placebo	Overlapping	3	beta	gamma	0.06844214325781876	170.0
Placebo	Overlapping	4	alpha	beta	0.04729806452140554	210.0
Placebo	Overlapping	4	beta	gamma	0.06848290439972135	210.0
Placebo	Overlapping	5	alpha	beta	0.047760525931929386	250.0
Placebo	Overlapping	5	beta	gamma	0.06738732140247018	250.0
Placebo	Overlapping	6	alpha	beta	0.04732965747311338	290.0
Placebo	Overlapping	6	beta	gamma	0.06725049929519024	290.0
Placebo	Overlapping	7	alpha	beta	0.04595796596200874	330.0
Placebo	Overlapping	7	beta	gamma	0.06551670751840506	330.0
Placebo	Overlapping	8	alpha	beta	0.04594913598518394	370.0
Placebo	Overlapping	8	beta	gamma	0.06581935012729201	370.0
Placebo	Overlapping	9	alpha	beta	0.04602722047260246	410.0
Placebo	Overlapping	9	beta	gamma	0.0658519575597287	410.0
Placebo	Overlapping	10	alpha	beta	0.046132078600472026	450.0
Placebo	Overlapping	10	beta	gamma	0.06631600662532136	450.0
Placebo	Overlapping	11	alpha	beta	0.04723818462345909	490.0
Placebo	Overlapping	11	beta	gamma	0.06670969478875448	490.0
Placebo	Overlapping	12	alpha	beta	0.04914086507884674	530.0
Placebo	Overlapping	12	beta	gamma	0.06764912298627253	530.0
Placebo	Overlapping	13	alpha	beta	0.05018949471091632	570.0
Placebo	Overlapping	13	beta	gamma	0.06823247335741453	570.0
Placebo	Overlapping	14	alpha	beta	0.05034849825061694	610.0
Placebo	Overlapping	14	beta	gamma	0.06822062967622643	610.0
Placebo	Overlapping	15	alpha	beta	0.04995244363195277	650.0
Placebo	Overlapping	15	beta	gamma	0.06745724887763484	650.0
Placebo	Overlapping	16	alpha	beta	0.048895146595619506	690.0
Placebo	Overlapping	16	beta	gamma	0.06762096133048498	690.0
Placebo	Overlapping	17	alpha	beta	0.0448434064700261	730.0
Placebo	Overlapping	17	beta	gamma	0.06859240148669847	730.0
Placebo	Overlapping	18	alpha	beta	0.04509033506947798	770.0
Placebo	Overlapping	18	beta	gamma	0.06811744619937406	770.0
MPH	Non-overlapping	1	alpha	beta	0.039448695788119006	90.0
MPH	Non-overlapping	1	beta	gamma	0.06413864522485101	90.0
MPH	Non-overlapping	2	alpha	beta	0.034108047584966626	130.0
MPH	Non-overlapping	2	beta	gamma	0.06183520223416418	130.0
MPH	Non-overlapping	3	alpha	beta	0.03263844525159014	170.0
MPH	Non-overlapping	3	beta	gamma	0.06118402395785599	170.0
MPH	Non-overlapping	4	alpha	beta	0.03610463306612148	210.0
MPH	Non-overlapping	4	beta	gamma	0.06055617757224279	210.0
MPH	Non-overlapping	5	alpha	beta	0.03607577851684964	250.0
MPH	Non-overlapping	5	beta	gamma	0.06061219413058375	250.0
MPH	Non-overlapping	6	alpha	beta	0.03559592697123978	290.0
MPH	Non-overlapping	6	beta	gamma	0.061121402773380906	290.0
MPH	Non-overlapping	7	alpha	beta	0.03628198082229099	330.0
MPH	Non-overlapping	7	beta	gamma	0.06164130406385994	330.0
MPH	Non-overlapping	8	alpha	beta	0.03634125356255546	370.0
MPH	Non-overlapping	8	beta	gamma	0.060268178981198996	370.0
MPH	Non-overlapping	9	alpha	beta	0.03514868341308152	410.0
MPH	Non-overlapping	9	beta	gamma	0.0603229109271546	410.0
MPH	Non-overlapping	10	alpha	beta	0.033765727868824764	450.0
MPH	Non-overlapping	10	beta	gamma	0.06055068333130444	450.0
MPH	Non-overlapping	11	alpha	beta	0.035024898057408216	490.0
MPH	Non-overlapping	11	beta	gamma	0.06049137990676751	490.0
MPH	Non-overlapping	12	alpha	beta	0.03696460004425016	530.0
MPH	Non-overlapping	12	beta	gamma	0.06072367162266191	530.0
MPH	Non-overlapping	13	alpha	beta	0.03876000397958183	570.0
MPH	Non-overlapping	13	beta	gamma	0.0613525442996395	570.0
MPH	Non-overlapping	14	alpha	beta	0.0384708643163878	610.0
MPH	Non-overlapping	14	beta	gamma	0.06154104653955444	610.0
MPH	Non-overlapping	15	alpha	beta	0.0373639794160752	650.0
MPH	Non-overlapping	15	beta	gamma	0.06161465393525916	650.0
MPH	Non-overlapping	16	alpha	beta	0.03602139893356067	690.0
MPH	Non-overlapping	16	beta	gamma	0.06276368919471043	690.0
MPH	Non-overlapping	17	alpha	beta	0.033406543000026226	730.0
MPH	Non-overlapping	17	beta	gamma	0.06276398055347358	730.0
MPH	Non-overlapping	18	alpha	beta	0.034095570015564444	770.0
MPH	Non-overlapping	18	beta	gamma	0.0643060238839757	770.0
MPH	Overlapping	1	alpha	beta	0.038414805769369176	90.0
MPH	Overlapping	1	beta	gamma	0.06490322515368004	90.0
MPH	Overlapping	2	alpha	beta	0.0327418399854892	130.0
MPH	Overlapping	2	beta	gamma	0.06335559970996511	130.0
MPH	Overlapping	3	alpha	beta	0.03258723417692752	170.0
MPH	Overlapping	3	beta	gamma	0.06186723857572621	170.0
MPH	Overlapping	4	alpha	beta	0.03514945450457031	210.0
MPH	Overlapping	4	beta	gamma	0.06175579033621381	210.0
MPH	Overlapping	5	alpha	beta	0.03661841930947265	250.0
MPH	Overlapping	5	beta	gamma	0.06143766787237068	250.0
MPH	Overlapping	6	alpha	beta	0.037179319791903934	290.0
MPH	Overlapping	6	beta	gamma	0.06110056959045307	290.0
MPH	Overlapping	7	alpha	beta	0.03655834144886124	330.0
MPH	Overlapping	7	beta	gamma	0.061550892318588624	330.0
MPH	Overlapping	8	alpha	beta	0.03551602884855742	370.0
MPH	Overlapping	8	beta	gamma	0.06080000102552848	370.0
MPH	Overlapping	9	alpha	beta	0.034266980274147006	410.0
MPH	Overlapping	9	beta	gamma	0.06106067627113564	410.0
MPH	Overlapping	10	alpha	beta	0.03369859261125529	450.0
MPH	Overlapping	10	beta	gamma	0.05988048780905886	450.0
MPH	Overlapping	11	alpha	beta	0.0334853260955147	490.0
MPH	Overlapping	11	beta	gamma	0.06160653269715647	490.0
MPH	Overlapping	12	alpha	beta	0.03385920955323214	530.0
MPH	Overlapping	12	beta	gamma	0.06085602921868326	530.0
MPH	Overlapping	13	alpha	beta	0.03412103427105091	570.0
MPH	Overlapping	13	beta	gamma	0.06065777820305278	570.0
MPH	Overlapping	14	alpha	beta	0.03489129419295919	610.0
MPH	Overlapping	14	beta	gamma	0.06041304111481596	610.0
MPH	Overlapping	15	alpha	beta	0.03429220669933388	650.0
MPH	Overlapping	15	beta	gamma	0.060664932412058246	650.0
MPH	Overlapping	16	alpha	beta	0.03372634112119135	690.0
MPH	Overlapping	16	beta	gamma	0.06098803200801665	690.0
MPH	Overlapping	17	alpha	beta	0.03172182082435222	730.0
MPH	Overlapping	17	beta	gamma	0.06128914022378776	730.0
MPH	Overlapping	18	alpha	beta	0.03350185505639605	770.0
MPH	Overlapping	18	beta	gamma	0.06161594657080159	770.0
Placebo	Non-overlapping	1	alpha	beta	0.040444704382345785	90.0
Placebo	Non-overlapping	1	beta	gamma	0.06424477617986397	90.0
Placebo	Non-overlapping	2	alpha	beta	0.03563564529254531	130.0
Placebo	Non-overlapping	2	beta	gamma	0.06226890388128303	130.0
Placebo	Non-overlapping	3	alpha	beta	0.03476440595838452	170.0
Placebo	Non-overlapping	3	beta	gamma	0.06206737932089144	170.0
Placebo	Non-overlapping	4	alpha	beta	0.03809268946195845	210.0
Placebo	Non-overlapping	4	beta	gamma	0.06209034667921014	210.0
Placebo	Non-overlapping	5	alpha	beta	0.04088630801713191	250.0
Placebo	Non-overlapping	5	beta	gamma	0.062015655960512464	250.0
Placebo	Non-overlapping	6	alpha	beta	0.041724583643688536	290.0
Placebo	Non-overlapping	6	beta	gamma	0.06218019340623197	290.0
Placebo	Non-overlapping	7	alpha	beta	0.04356848547545528	330.0
Placebo	Non-overlapping	7	beta	gamma	0.06256049226692476	330.0
Placebo	Non-overlapping	8	alpha	beta	0.04276158877622516	370.0
Placebo	Non-overlapping	8	beta	gamma	0.06242168238403695	370.0
Placebo	Non-overlapping	9	alpha	beta	0.04077732473181798	410.0
Placebo	Non-overlapping	9	beta	gamma	0.06230588301419463	410.0
Placebo	Non-overlapping	10	alpha	beta	0.03919700874379021	450.0
Placebo	Non-overlapping	10	beta	gamma	0.0621024827601811	450.0
Placebo	Non-overlapping	11	alpha	beta	0.03830306659670181	490.0
Placebo	Non-overlapping	11	beta	gamma	0.06301829927933411	490.0
Placebo	Non-overlapping	12	alpha	beta	0.03987815350498748	530.0
Placebo	Non-overlapping	12	beta	gamma	0.062037811382975906	530.0
Placebo	Non-overlapping	13	alpha	beta	0.03976700648320179	570.0
Placebo	Non-overlapping	13	beta	gamma	0.061516509409498	570.0
Placebo	Non-overlapping	14	alpha	beta	0.0379534352794469	610.0
Placebo	Non-overlapping	14	beta	gamma	0.06068442065608757	610.0
Placebo	Non-overlapping	15	alpha	beta	0.03691525532770752	650.0
Placebo	Non-overlapping	15	beta	gamma	0.06088520739227043	650.0
Placebo	Non-overlapping	16	alpha	beta	0.03639455170054754	690.0
Placebo	Non-overlapping	16	beta	gamma	0.061458901202492186	690.0
Placebo	Non-overlapping	17	alpha	beta	0.03510610360883358	730.0
Placebo	Non-overlapping	17	beta	gamma	0.062038537065510005	730.0
Placebo	Non-overlapping	18	alpha	beta	0.03565856051037156	770.0
Placebo	Non-overlapping	18	beta	gamma	0.06265068281232598	770.0
Placebo	Overlapping	1	alpha	beta	0.04131048294973316	90.0
Placebo	Overlapping	1	beta	gamma	0.06385396920518682	90.0
Placebo	Overlapping	2	alpha	beta	0.035366279867853026	130.0
Placebo	Overlapping	2	beta	gamma	0.06200683378414185	130.0
Placebo	Overlapping	3	alpha	beta	0.0349399723537137	170.0
Placebo	Overlapping	3	beta	gamma	0.06271162890982847	170.0
Placebo	Overlapping	4	alpha	beta	0.03887784636018976	210.0
Placebo	Overlapping	4	beta	gamma	0.06289303043562885	210.0
Placebo	Overlapping	5	alpha	beta	0.040181000998336526	250.0
Placebo	Overlapping	5	beta	gamma	0.06311610679453669	250.0
Placebo	Overlapping	6	alpha	beta	0.04032458199752748	290.0
Placebo	Overlapping	6	beta	gamma	0.06281554746672656	290.0
Placebo	Overlapping	7	alpha	beta	0.04130957529464545	330.0
Placebo	Overlapping	7	beta	gamma	0.061961784886935635	330.0
Placebo	Overlapping	8	alpha	beta	0.041336341008507076	370.0
Placebo	Overlapping	8	beta	gamma	0.06318090813721418	370.0
Placebo	Overlapping	9	alpha	beta	0.040778956024953274	410.0
Placebo	Overlapping	9	beta	gamma	0.06256719117799392	410.0
Placebo	Overlapping	10	alpha	beta	0.039583994016081876	450.0
Placebo	Overlapping	10	beta	gamma	0.06273131446544195	450.0
Placebo	Overlapping	11	alpha	beta	0.039549070592931605	490.0
Placebo	Overlapping	11	beta	gamma	0.06149842263909086	490.0
Placebo	Overlapping	12	alpha	beta	0.04011243696342287	530.0
Placebo	Overlapping	12	beta	gamma	0.06246250944464936	530.0
Placebo	Overlapping	13	alpha	beta	0.04037337574622952	570.0
Placebo	Overlapping	13	beta	gamma	0.06240895059128711	570.0
Placebo	Overlapping	14	alpha	beta	0.04022760713714476	610.0
Placebo	Overlapping	14	beta	gamma	0.061825334112726955	610.0
Placebo	Overlapping	15	alpha	beta	0.03947858221646303	650.0
Placebo	Overlapping	15	beta	gamma	0.06287092658256445	650.0
Placebo	Overlapping	16	alpha	beta	0.038564472935939974	690.0
Placebo	Overlapping	16	beta	gamma	0.061957310398642565	690.0
Placebo	Overlapping	17	alpha	beta	0.03613348963604679	730.0
Placebo	Overlapping	17	beta	gamma	0.0625434075449785	730.0
Placebo	Overlapping	18	alpha	beta	0.03649232016417074	770.0
Placebo	Overlapping	18	beta	gamma	0.06259037713394966	770.0
MPH	Non-overlapping	1	alpha	beta	0.042755036924084756	90.0
MPH	Non-overlapping	1	beta	gamma	0.06522566183498048	90.0
MPH	Non-overlapping	2	alpha	beta	0.03628979092405525	130.0
MPH	Non-overlapping	2	beta	gamma	0.06206456715526866	130.0
MPH	Non-overlapping	3	alpha	beta	0.03422870410296063	170.0
MPH	Non-overlapping	3	beta	gamma	0.06294486659536493	170.0
MPH	Non-overlapping	4	alpha	beta	0.03958373915657248	210.0
MPH	Non-overlapping	4	beta	gamma	0.0633918948233622	210.0
MPH	Non-overlapping	5	alpha	beta	0.041759391501268436	250.0
MPH	Non-overlapping	5	beta	gamma	0.0649786771608187	250.0
MPH	Non-overlapping	6	alpha	beta	0.044903104887011415	290.0
MPH	Non-overlapping	6	beta	gamma	0.06494507388666614	290.0
MPH	Non-overlapping	7	alpha	beta	0.04444167628676675	330.0
MPH	Non-overlapping	7	beta	gamma	0.06349638201203923	330.0
MPH	Non-overlapping	8	alpha	beta	0.04453612702838944	370.0
MPH	Non-overlapping	8	beta	gamma	0.06442856403890021	370.0
MPH	Non-overlapping	9	alpha	beta	0.04534608313010801	410.0
MPH	Non-overlapping	9	beta	gamma	0.06494590902628823	410.0
MPH	Non-overlapping	10	alpha	beta	0.04542734988735976	450.0
MPH	Non-overlapping	10	beta	gamma	0.06658922299548468	450.0
MPH	Non-overlapping	11	alpha	beta	0.044403532206306044	490.0
MPH	Non-overlapping	11	beta	gamma	0.06634532551147033	490.0
MPH	Non-overlapping	12	alpha	beta	0.04320826646888679	530.0
MPH	Non-overlapping	12	beta	gamma	0.06637544940977523	530.0
MPH	Non-overlapping	13	alpha	beta	0.04217568449209264	570.0
MPH	Non-overlapping	13	beta	gamma	0.06481341011710408	570.0
MPH	Non-overlapping	14	alpha	beta	0.04271672011628732	610.0
MPH	Non-overlapping	14	beta	gamma	0.06446232286054515	610.0
MPH	Non-overlapping	15	alpha	beta	0.04435554109623344	650.0
MPH	Non-overlapping	15	beta	gamma	0.0646050806272351	650.0
MPH	Non-overlapping	16	alpha	beta	0.04293879365269198	690.0
MPH	Non-overlapping	16	beta	gamma	0.0635749600149378	690.0
MPH	Non-overlapping	17	alpha	beta	0.03675978525514431	730.0
MPH	Non-overlapping	17	beta	gamma	0.06410505573465618	730.0
MPH	Non-overlapping	18	alpha	beta	0.03679142916577907	770.0
MPH	Non-overlapping	18	beta	gamma	0.06426703951306699	770.0
MPH	Overlapping	1	alpha	beta	0.04251313324983886	90.0
MPH	Overlapping	1	beta	gamma	0.06492402258724544	90.0
MPH	Overlapping	2	alpha	beta	0.03652682072151222	130.0
MPH	Overlapping	2	beta	gamma	0.061981154884836895	130.0
MPH	Overlapping	3	alpha	beta	0.03642272913324983	170.0
MPH	Overlapping	3	beta	gamma	0.06357668347011695	170.0
MPH	Overlapping	4	alpha	beta	0.039867664403948705	210.0
MPH	Overlapping	4	beta	gamma	0.06308078905013804	210.0
MPH	Overlapping	5	alpha	beta	0.0396544589383758	250.0
MPH	Overlapping	5	beta	gamma	0.06440631504631054	250.0
MPH	Overlapping	6	alpha	beta	0.04119839603221518	290.0
MPH	Overlapping	6	beta	gamma	0.06432511353959502	290.0
MPH	Overlapping	7	alpha	beta	0.04253642048760131	330.0
MPH	Overlapping	7	beta	gamma	0.06391977248091175	330.0
MPH	Overlapping	8	alpha	beta	0.042392714965707845	370.0
MPH	Overlapping	8	beta	gamma	0.06411633745490236	370.0
MPH	Overlapping	9	alpha	beta	0.041849776020477965	410.0
MPH	Overlapping	9	beta	gamma	0.06428414106438406	410.0
MPH	Overlapping	10	alpha	beta	0.04252094841645804	450.0
MPH	Overlapping	10	beta	gamma	0.06441333303214151	450.0
MPH	Overlapping	11	alpha	beta	0.04226755685741095	490.0
MPH	Overlapping	11	beta	gamma	0.06442251593804782	490.0
MPH	Overlapping	12	alpha	beta	0.04308447970521516	530.0
MPH	Overlapping	12	beta	gamma	0.06494779887082262	530.0
MPH	Overlapping	13	alpha	beta	0.044484728810651256	570.0
MPH	Overlapping	13	beta	gamma	0.06553082108942355	570.0
MPH	Overlapping	14	alpha	beta	0.04540596876861448	610.0
MPH	Overlapping	14	beta	gamma	0.06645245735437935	610.0
MPH	Overlapping	15	alpha	beta	0.04453250165328887	650.0
MPH	Overlapping	15	beta	gamma	0.06607634244637241	650.0
MPH	Overlapping	16	alpha	beta	0.04350970965366308	690.0
MPH	Overlapping	16	beta	gamma	0.06607067615978957	690.0
MPH	Overlapping	17	alpha	beta	0.03885316737508723	730.0
MPH	Overlapping	17	beta	gamma	0.06596225219307922	730.0
MPH	Overlapping	18	alpha	beta	0.03825708994954506	770.0
MPH	Overlapping	18	beta	gamma	0.06501128368887976	770.0
Placebo	Non-overlapping	1	alpha	beta	0.0417103870280869	90.0
Placebo	Non-overlapping	1	beta	gamma	0.0651131381452462	90.0
Placebo	Non-overlapping	2	alpha	beta	0.033309013697654204	130.0
Placebo	Non-overlapping	2	beta	gamma	0.06161059704841216	130.0
Placebo	Non-overlapping	3	alpha	beta	0.03268305255961346	170.0
Placebo	Non-overlapping	3	beta	gamma	0.06268841657850178	170.0
Placebo	Non-overlapping	4	alpha	beta	0.03966486310008945	210.0
Placebo	Non-overlapping	4	beta	gamma	0.06125683821337306	210.0
Placebo	Non-overlapping	5	alpha	beta	0.043237724322521556	250.0
Placebo	Non-overlapping	5	beta	gamma	0.0608209708145126	250.0
Placebo	Non-overlapping	6	alpha	beta	0.0466420800176806	290.0
Placebo	Non-overlapping	6	beta	gamma	0.06063475890520275	290.0
Placebo	Non-overlapping	7	alpha	beta	0.04502978388677995	330.0
Placebo	Non-overlapping	7	beta	gamma	0.06087991794909939	330.0
Placebo	Non-overlapping	8	alpha	beta	0.0402006573026439	370.0
Placebo	Non-overlapping	8	beta	gamma	0.06158965192619476	370.0
Placebo	Non-overlapping	9	alpha	beta	0.03738402903478356	410.0
Placebo	Non-overlapping	9	beta	gamma	0.061818985815627926	410.0
Placebo	Non-overlapping	10	alpha	beta	0.03791545192681375	450.0
Placebo	Non-overlapping	10	beta	gamma	0.06262694805672425	450.0
Placebo	Non-overlapping	11	alpha	beta	0.04136945795683374	490.0
Placebo	Non-overlapping	11	beta	gamma	0.06350884088643095	490.0
Placebo	Non-overlapping	12	alpha	beta	0.045229653504369166	530.0
Placebo	Non-overlapping	12	beta	gamma	0.06353288589324031	530.0
Placebo	Non-overlapping	13	alpha	beta	0.043470710215417915	570.0
Placebo	Non-overlapping	13	beta	gamma	0.06368005937054745	570.0
Placebo	Non-overlapping	14	alpha	beta	0.03656822023688733	610.0
Placebo	Non-overlapping	14	beta	gamma	0.06110673427599949	610.0
Placebo	Non-overlapping	15	alpha	beta	0.03265115741381159	650.0
Placebo	Non-overlapping	15	beta	gamma	0.059696204220739596	650.0
Placebo	Non-overlapping	16	alpha	beta	0.030148338811775553	690.0
Placebo	Non-overlapping	16	beta	gamma	0.05871993006402662	690.0
Placebo	Non-overlapping	17	alpha	beta	0.028310037802531874	730.0
Placebo	Non-overlapping	17	beta	gamma	0.057458327750321475	730.0
Placebo	Non-overlapping	18	alpha	beta	0.027275281700446043	770.0
Placebo	Non-overlapping	18	beta	gamma	0.05840371704712265	770.0
Placebo	Overlapping	1	alpha	beta	0.0410282005436522	90.0
Placebo	Overlapping	1	beta	gamma	0.06514144388061681	90.0
Placebo	Overlapping	2	alpha	beta	0.034015718832605464	130.0
Placebo	Overlapping	2	beta	gamma	0.062253062428896985	130.0
Placebo	Overlapping	3	alpha	beta	0.03467648846410924	170.0
Placebo	Overlapping	3	beta	gamma	0.06280323987001032	170.0
Placebo	Overlapping	4	alpha	beta	0.041466455160008485	210.0
Placebo	Overlapping	4	beta	gamma	0.0625855797765921	210.0
Placebo	Overlapping	5	alpha	beta	0.04150147799129362	250.0
Placebo	Overlapping	5	beta	gamma	0.06319263679494513	250.0
Placebo	Overlapping	6	alpha	beta	0.04241688336843084	290.0
Placebo	Overlapping	6	beta	gamma	0.06427777675674579	290.0
Placebo	Overlapping	7	alpha	beta	0.042485011372748155	330.0
Placebo	Overlapping	7	beta	gamma	0.06458035393430932	330.0
Placebo	Overlapping	8	alpha	beta	0.039985243194341845	370.0
Placebo	Overlapping	8	beta	gamma	0.0648230750406623	370.0
Placebo	Overlapping	9	alpha	beta	0.03903018590664493	410.0
Placebo	Overlapping	9	beta	gamma	0.06395104088479119	410.0
Placebo	Overlapping	10	alpha	beta	0.038426895229200564	450.0
Placebo	Overlapping	10	beta	gamma	0.06398803557995754	450.0
Placebo	Overlapping	11	alpha	beta	0.03850541031234786	490.0
Placebo	Overlapping	11	beta	gamma	0.06446155678174746	490.0
Placebo	Overlapping	12	alpha	beta	0.04023697586375724	530.0
Placebo	Overlapping	12	beta	gamma	0.06550250122492336	530.0
Placebo	Overlapping	13	alpha	beta	0.04255947007218645	570.0
Placebo	Overlapping	13	beta	gamma	0.06456774759404778	570.0
Placebo	Overlapping	14	alpha	beta	0.044044367913093074	610.0
Placebo	Overlapping	14	beta	gamma	0.0648573227820991	610.0
Placebo	Overlapping	15	alpha	beta	0.04323762369639886	650.0
Placebo	Overlapping	15	beta	gamma	0.06420223849682782	650.0
Placebo	Overlapping	16	alpha	beta	0.041891474267896266	690.0
Placebo	Overlapping	16	beta	gamma	0.06394839288244729	690.0
Placebo	Overlapping	17	alpha	beta	0.037525587791180155	730.0
Placebo	Overlapping	17	beta	gamma	0.06288754821251127	730.0
Placebo	Overlapping	18	alpha	beta	0.03704987029625908	770.0
Placebo	Overlapping	18	beta	gamma	0.06256476357924676	770.0
MPH	Non-overlapping	1	alpha	beta	0.0387244833157705	90.0
MPH	Non-overlapping	1	beta	gamma	0.06269168731656928	90.0
MPH	Non-overlapping	2	alpha	beta	0.034748529557070106	130.0
MPH	Non-overlapping	2	beta	gamma	0.06213106849604949	130.0
MPH	Non-overlapping	3	alpha	beta	0.03403352636048275	170.0
MPH	Non-overlapping	3	beta	gamma	0.0618618354970762	170.0
MPH	Non-overlapping	4	alpha	beta	0.03664422846019732	210.0
MPH	Non-overlapping	4	beta	gamma	0.06123245719430586	210.0
MPH	Non-overlapping	5	alpha	beta	0.036362760530866275	250.0
MPH	Non-overlapping	5	beta	gamma	0.06280607003143783	250.0
MPH	Non-overlapping	6	alpha	beta	0.03709897551910247	290.0
MPH	Non-overlapping	6	beta	gamma	0.061262638289306524	290.0
MPH	Non-overlapping	7	alpha	beta	0.03738287415184907	330.0
MPH	Non-overlapping	7	beta	gamma	0.0623352289856653	330.0
MPH	Non-overlapping	8	alpha	beta	0.038075599790789824	370.0
MPH	Non-overlapping	8	beta	gamma	0.061395253033515	370.0
MPH	Non-overlapping	9	alpha	beta	0.038956349833892956	410.0
MPH	Non-overlapping	9	beta	gamma	0.06197949631880401	410.0
MPH	Non-overlapping	10	alpha	beta	0.03872220175299505	450.0
MPH	Non-overlapping	10	beta	gamma	0.06173541987618104	450.0
MPH	Non-overlapping	11	alpha	beta	0.03707517142020017	490.0
MPH	Non-overlapping	11	beta	gamma	0.060679420135042884	490.0
MPH	Non-overlapping	12	alpha	beta	0.03544322757523714	530.0
MPH	Non-overlapping	12	beta	gamma	0.061363307197440736	530.0
MPH	Non-overlapping	13	alpha	beta	0.03525097492362009	570.0
MPH	Non-overlapping	13	beta	gamma	0.06046981158857386	570.0
MPH	Non-overlapping	14	alpha	beta	0.03641806935602566	610.0
MPH	Non-overlapping	14	beta	gamma	0.0616933920250465	610.0
MPH	Non-overlapping	15	alpha	beta	0.03837355521480292	650.0
MPH	Non-overlapping	15	beta	gamma	0.06203872738487272	650.0
MPH	Non-overlapping	16	alpha	beta	0.037775930054571506	690.0
MPH	Non-overlapping	16	beta	gamma	0.061581250528456186	690.0
MPH	Non-overlapping	17	alpha	beta	0.03539768289740682	730.0
MPH	Non-overlapping	17	beta	gamma	0.06230538338625711	730.0
MPH	Non-overlapping	18	alpha	beta	0.036219918927571496	770.0
MPH	Non-overlapping	18	beta	gamma	0.06360141835501362	770.0
MPH	Overlapping	1	alpha	beta	0.040846991087324716	90.0
MPH	Overlapping	1	beta	gamma	0.06406110301315189	90.0
MPH	Overlapping	2	alpha	beta	0.03559819472493801	130.0
MPH	Overlapping	2	beta	gamma	0.06321266549342518	130.0
MPH	Overlapping	3	alpha	beta	0.03379821057974505	170.0
MPH	Overlapping	3	beta	gamma	0.062468764772424114	170.0
MPH	Overlapping	4	alpha	beta	0.035486615860554224	210.0
MPH	Overlapping	4	beta	gamma	0.06198159978507423	210.0
MPH	Overlapping	5	alpha	beta	0.036126506147304435	250.0
MPH	Overlapping	5	beta	gamma	0.062182826396085356	250.0
MPH	Overlapping	6	alpha	beta	0.03779713974278313	290.0
MPH	Overlapping	6	beta	gamma	0.0618010568002081	290.0
MPH	Overlapping	7	alpha	beta	0.03893582974849209	330.0
MPH	Overlapping	7	beta	gamma	0.061064689751853016	330.0
MPH	Overlapping	8	alpha	beta	0.0385575046675587	370.0
MPH	Overlapping	8	beta	gamma	0.06081604213846372	370.0
MPH	Overlapping	9	alpha	beta	0.037826700155588484	410.0
MPH	Overlapping	9	beta	gamma	0.06143197424944457	410.0
MPH	Overlapping	10	alpha	beta	0.03711995982607072	450.0
MPH	Overlapping	10	beta	gamma	0.061856847444073944	450.0
MPH	Overlapping	11	alpha	beta	0.0369066033280154	490.0
MPH	Overlapping	11	beta	gamma	0.061930813909132174	490.0
MPH	Overlapping	12	alpha	beta	0.03693177025994901	530.0
MPH	Overlapping	12	beta	gamma	0.06154993708801399	530.0
MPH	Overlapping	13	alpha	beta	0.03714696991302007	570.0
MPH	Overlapping	13	beta	gamma	0.061072443063975065	570.0
MPH	Overlapping	14	alpha	beta	0.03856093811900598	610.0
MPH	Overlapping	14	beta	gamma	0.06106994088968089	610.0
MPH	Overlapping	15	alpha	beta	0.03853884269606537	650.0
MPH	Overlapping	15	beta	gamma	0.06187854135166456	650.0
MPH	Overlapping	16	alpha	beta	0.03762965553914404	690.0
MPH	Overlapping	16	beta	gamma	0.062327170151393434	690.0
MPH	Overlapping	17	alpha	beta	0.034821596038349625	730.0
MPH	Overlapping	17	beta	gamma	0.062062685043277666	730.0
MPH	Overlapping	18	alpha	beta	0.035966457325497914	770.0
MPH	Overlapping	18	beta	gamma	0.06270654467211974	770.0
Placebo	Non-overlapping	1	alpha	beta	0.04491373876390985	90.0
Placebo	Non-overlapping	1	beta	gamma	0.06593112011671061	90.0
Placebo	Non-overlapping	2	alpha	beta	0.038300076384576345	130.0
Placebo	Non-overlapping	2	beta	gamma	0.06469034299478092	130.0
Placebo	Non-overlapping	3	alpha	beta	0.03900055982334699	170.0
Placebo	Non-overlapping	3	beta	gamma	0.06457449865854542	170.0
Placebo	Non-overlapping	4	alpha	beta	0.04128787749903057	210.0
Placebo	Non-overlapping	4	beta	gamma	0.0655941850588605	210.0
Placebo	Non-overlapping	5	alpha	beta	0.040431448608733246	250.0
Placebo	Non-overlapping	5	beta	gamma	0.06573603095725476	250.0
Placebo	Non-overlapping	6	alpha	beta	0.04109108238630666	290.0
Placebo	Non-overlapping	6	beta	gamma	0.06536093601552098	290.0
Placebo	Non-overlapping	7	alpha	beta	0.04128440487713607	330.0
Placebo	Non-overlapping	7	beta	gamma	0.06498544317262922	330.0
Placebo	Non-overlapping	8	alpha	beta	0.04186454347414954	370.0
Placebo	Non-overlapping	8	beta	gamma	0.06509776752907515	370.0
Placebo	Non-overlapping	9	alpha	beta	0.041939477140319405	410.0
Placebo	Non-overlapping	9	beta	gamma	0.06507936401526881	410.0
Placebo	Non-overlapping	10	alpha	beta	0.04468587342273164	450.0
Placebo	Non-overlapping	10	beta	gamma	0.06545341871550922	450.0
Placebo	Non-overlapping	11	alpha	beta	0.04581485097042161	490.0
Placebo	Non-overlapping	11	beta	gamma	0.06566821217073551	490.0
Placebo	Non-overlapping	12	alpha	beta	0.04555901698297948	530.0
Placebo	Non-overlapping	12	beta	gamma	0.06505909094319391	530.0
Placebo	Non-overlapping	13	alpha	beta	0.047377280668910594	570.0
Placebo	Non-overlapping	13	beta	gamma	0.06552381034096127	570.0
Placebo	Non-overlapping	14	alpha	beta	0.04616788877666401	610.0
Placebo	Non-overlapping	14	beta	gamma	0.06549194888322823	610.0
Placebo	Non-overlapping	15	alpha	beta	0.04615562868113074	650.0
Placebo	Non-overlapping	15	beta	gamma	0.06567656349369477	650.0
Placebo	Non-overlapping	16	alpha	beta	0.04412110882117455	690.0
Placebo	Non-overlapping	16	beta	gamma	0.06508925876453135	690.0
Placebo	Non-overlapping	17	alpha	beta	0.03998282630723276	730.0
Placebo	Non-overlapping	17	beta	gamma	0.06601245495411805	730.0
Placebo	Non-overlapping	18	alpha	beta	0.040994260417158916	770.0
Placebo	Non-overlapping	18	beta	gamma	0.06543979855014201	770.0
Placebo	Overlapping	1	alpha	beta	0.04669315871295701	90.0
Placebo	Overlapping	1	beta	gamma	0.06706649013872766	90.0
Placebo	Overlapping	2	alpha	beta	0.04045138486906562	130.0
Placebo	Overlapping	2	beta	gamma	0.06554910159460536	130.0
Placebo	Overlapping	3	alpha	beta	0.03913222557103865	170.0
Placebo	Overlapping	3	beta	gamma	0.06586685681146602	170.0
Placebo	Overlapping	4	alpha	beta	0.04073309222109775	210.0
Placebo	Overlapping	4	beta	gamma	0.06618040674469444	210.0
Placebo	Overlapping	5	alpha	beta	0.04118810669542475	250.0
Placebo	Overlapping	5	beta	gamma	0.06559936552361856	250.0
Placebo	Overlapping	6	alpha	beta	0.04336552294463204	290.0
Placebo	Overlapping	6	beta	gamma	0.06584683323586607	290.0
Placebo	Overlapping	7	alpha	beta	0.04500220431178897	330.0
Placebo	Overlapping	7	beta	gamma	0.06589949574246573	330.0
Placebo	Overlapping	8	alpha	beta	0.0446187881227895	370.0
Placebo	Overlapping	8	beta	gamma	0.06596159091166547	370.0
Placebo	Overlapping	9	alpha	beta	0.04456706210403941	410.0
Placebo	Overlapping	9	beta	gamma	0.06503765308358947	410.0
Placebo	Overlapping	10	alpha	beta	0.04596681849079696	450.0
Placebo	Overlapping	10	beta	gamma	0.06504100212073609	450.0
Placebo	Overlapping	11	alpha	beta	0.045283306015834475	490.0
Placebo	Overlapping	11	beta	gamma	0.06593296344793725	490.0
Placebo	Overlapping	12	alpha	beta	0.04583294348556443	530.0
Placebo	Overlapping	12	beta	gamma	0.06602725092035348	530.0
Placebo	Overlapping	13	alpha	beta	0.04578651900561194	570.0
Placebo	Overlapping	13	beta	gamma	0.06540817005983837	570.0
Placebo	Overlapping	14	alpha	beta	0.04504058415517385	610.0
Placebo	Overlapping	14	beta	gamma	0.0656415660694214	610.0
Placebo	Overlapping	15	alpha	beta	0.04661986403106723	650.0
Placebo	Overlapping	15	beta	gamma	0.06519071598688522	650.0
Placebo	Overlapping	16	alpha	beta	0.04600527276544425	690.0
Placebo	Overlapping	16	beta	gamma	0.06571395706058214	690.0
Placebo	Overlapping	17	alpha	beta	0.042177447726622345	730.0
Placebo	Overlapping	17	beta	gamma	0.06583411831867798	730.0
Placebo	Overlapping	18	alpha	beta	0.04186653126601802	770.0
Placebo	Overlapping	18	beta	gamma	0.06603010305010347	770.0
MPH	Non-overlapping	1	alpha	beta	0.04219664396716347	90.0
MPH	Non-overlapping	1	beta	gamma	0.06260681065140537	90.0
MPH	Non-overlapping	2	alpha	beta	0.0329928510256972	130.0
MPH	Non-overlapping	2	beta	gamma	0.06045800805748552	130.0
MPH	Non-overlapping	3	alpha	beta	0.0326171559623075	170.0
MPH	Non-overlapping	3	beta	gamma	0.059721519197861984	170.0
MPH	Non-overlapping	4	alpha	beta	0.036856776275419854	210.0
MPH	Non-overlapping	4	beta	gamma	0.06012818756149039	210.0
MPH	Non-overlapping	5	alpha	beta	0.03916679380114821	250.0
MPH	Non-overlapping	5	beta	gamma	0.06002576845329078	250.0
MPH	Non-overlapping	6	alpha	beta	0.042704275165732886	290.0
MPH	Non-overlapping	6	beta	gamma	0.059393048928182444	290.0
MPH	Non-overlapping	7	alpha	beta	0.042485459768843166	330.0
MPH	Non-overlapping	7	beta	gamma	0.06070166361599541	330.0
MPH	Non-overlapping	8	alpha	beta	0.0394632997665084	370.0
MPH	Non-overlapping	8	beta	gamma	0.060534768216718236	370.0
MPH	Non-overlapping	9	alpha	beta	0.03823308743852738	410.0
MPH	Non-overlapping	9	beta	gamma	0.060442074368435475	410.0
MPH	Non-overlapping	10	alpha	beta	0.03790433066768197	450.0
MPH	Non-overlapping	10	beta	gamma	0.06050728203097292	450.0
MPH	Non-overlapping	11	alpha	beta	0.03897754247445623	490.0
MPH	Non-overlapping	11	beta	gamma	0.06139083023804483	490.0
MPH	Non-overlapping	12	alpha	beta	0.03688195287288061	530.0
MPH	Non-overlapping	12	beta	gamma	0.06072544248279082	530.0
MPH	Non-overlapping	13	alpha	beta	0.035776852970658184	570.0
MPH	Non-overlapping	13	beta	gamma	0.05922503632430204	570.0
MPH	Non-overlapping	14	alpha	beta	0.034898951236974854	610.0
MPH	Non-overlapping	14	beta	gamma	0.05876314916617207	610.0
MPH	Non-overlapping	15	alpha	beta	0.03457043076966539	650.0
MPH	Non-overlapping	15	beta	gamma	0.05783335017276514	650.0
MPH	Non-overlapping	16	alpha	beta	0.03304018166684934	690.0
MPH	Non-overlapping	16	beta	gamma	0.05749209111204834	690.0
MPH	Non-overlapping	17	alpha	beta	0.03036077816207563	730.0
MPH	Non-overlapping	17	beta	gamma	0.05782597557206613	730.0
MPH	Non-overlapping	18	alpha	beta	0.031537943135209676	770.0
MPH	Non-overlapping	18	beta	gamma	0.05851012514695838	770.0
MPH	Overlapping	1	alpha	beta	0.04343350784517654	90.0
MPH	Overlapping	1	beta	gamma	0.06256738242630899	90.0
MPH	Overlapping	2	alpha	beta	0.03585013626774387	130.0
MPH	Overlapping	2	beta	gamma	0.06049982121057444	130.0
MPH	Overlapping	3	alpha	beta	0.03496504535611707	170.0
MPH	Overlapping	3	beta	gamma	0.06047888008921196	170.0
MPH	Overlapping	4	alpha	beta	0.037951345382787306	210.0
MPH	Overlapping	4	beta	gamma	0.06056487526023429	210.0
MPH	Overlapping	5	alpha	beta	0.03838354500213464	250.0
MPH	Overlapping	5	beta	gamma	0.060385994099607265	250.0
MPH	Overlapping	6	alpha	beta	0.039984629398708484	290.0
MPH	Overlapping	6	beta	gamma	0.06144327621966198	290.0
MPH	Overlapping	7	alpha	beta	0.041482646359010215	330.0
MPH	Overlapping	7	beta	gamma	0.06128653399128192	330.0
MPH	Overlapping	8	alpha	beta	0.04300556939153247	370.0
MPH	Overlapping	8	beta	gamma	0.06095498174827823	370.0
MPH	Overlapping	9	alpha	beta	0.041686741651165996	410.0
MPH	Overlapping	9	beta	gamma	0.06046850996330805	410.0
MPH	Overlapping	10	alpha	beta	0.04019870465218094	450.0
MPH	Overlapping	10	beta	gamma	0.06081527902634014	450.0
MPH	Overlapping	11	alpha	beta	0.04030324942229166	490.0
MPH	Overlapping	11	beta	gamma	0.061145652376617184	490.0
MPH	Overlapping	12	alpha	beta	0.04090116443396665	530.0
MPH	Overlapping	12	beta	gamma	0.06227606246260814	530.0
MPH	Overlapping	13	alpha	beta	0.04119429378756112	570.0
MPH	Overlapping	13	beta	gamma	0.061591682077589374	570.0
MPH	Overlapping	14	alpha	beta	0.03999272009714196	610.0
MPH	Overlapping	14	beta	gamma	0.06251618141847032	610.0
MPH	Overlapping	15	alpha	beta	0.039202010480960774	650.0
MPH	Overlapping	15	beta	gamma	0.061661835147615265	650.0
MPH	Overlapping	16	alpha	beta	0.037496498748479226	690.0
MPH	Overlapping	16	beta	gamma	0.06130691730062752	690.0
MPH	Overlapping	17	alpha	beta	0.034445020656384114	730.0
MPH	Overlapping	17	beta	gamma	0.06198876218833008	730.0
MPH	Overlapping	18	alpha	beta	0.0347284103545851	770.0
MPH	Overlapping	18	beta	gamma	0.06222371460973781	770.0
Placebo	Non-overlapping	1	alpha	beta	0.040182327497192465	90.0
Placebo	Non-overlapping	1	beta	gamma	0.061499901186715264	90.0
Placebo	Non-overlapping	2	alpha	beta	0.03305547901661466	130.0
Placebo	Non-overlapping	2	beta	gamma	0.058468885361198264	130.0
Placebo	Non-overlapping	3	alpha	beta	0.03202094506931818	170.0
Placebo	Non-overlapping	3	beta	gamma	0.058873129199540596	170.0
Placebo	Non-overlapping	4	alpha	beta	0.03415000416475248	210.0
Placebo	Non-overlapping	4	beta	gamma	0.05823980585568779	210.0
Placebo	Non-overlapping	5	alpha	beta	0.03619172742559593	250.0
Placebo	Non-overlapping	5	beta	gamma	0.057476173616440515	250.0
Placebo	Non-overlapping	6	alpha	beta	0.03762583370110274	290.0
Placebo	Non-overlapping	6	beta	gamma	0.057838973846039796	290.0
Placebo	Non-overlapping	7	alpha	beta	0.038407145878319615	330.0
Placebo	Non-overlapping	7	beta	gamma	0.05776723663771989	330.0
Placebo	Non-overlapping	8	alpha	beta	0.03595372496414896	370.0
Placebo	Non-overlapping	8	beta	gamma	0.058933518475060315	370.0
Placebo	Non-overlapping	9	alpha	beta	0.03503448346345921	410.0
Placebo	Non-overlapping	9	beta	gamma	0.05815165182289129	410.0
Placebo	Non-overlapping	10	alpha	beta	0.03572839967536668	450.0
Placebo	Non-overlapping	10	beta	gamma	0.05826974938741084	450.0
Placebo	Non-overlapping	11	alpha	beta	0.036386815294115	490.0
Placebo	Non-overlapping	11	beta	gamma	0.0573463290143052	490.0
Placebo	Non-overlapping	12	alpha	beta	0.035921878889808766	530.0
Placebo	Non-overlapping	12	beta	gamma	0.05708254486223747	530.0
Placebo	Non-overlapping	13	alpha	beta	0.035430536338848156	570.0
Placebo	Non-overlapping	13	beta	gamma	0.056690832936335304	570.0
Placebo	Non-overlapping	14	alpha	beta	0.034992735724089216	610.0
Placebo	Non-overlapping	14	beta	gamma	0.0564098519290601	610.0
Placebo	Non-overlapping	15	alpha	beta	0.033786770497128235	650.0
Placebo	Non-overlapping	15	beta	gamma	0.05679550135814455	650.0
Placebo	Non-overlapping	16	alpha	beta	0.03199772182225749	690.0
Placebo	Non-overlapping	16	beta	gamma	0.05631452692384305	690.0
Placebo	Non-overlapping	17	alpha	beta	0.03013909276776863	730.0
Placebo	Non-overlapping	17	beta	gamma	0.05664903832199793	730.0
Placebo	Non-overlapping	18	alpha	beta	0.03110982541741053	770.0
Placebo	Non-overlapping	18	beta	gamma	0.05676175073210115	770.0
Placebo	Overlapping	1	alpha	beta	0.03956886206448996	90.0
Placebo	Overlapping	1	beta	gamma	0.05953280594742218	90.0
Placebo	Overlapping	2	alpha	beta	0.0335767677499708	130.0
Placebo	Overlapping	2	beta	gamma	0.05811742405676215	130.0
Placebo	Overlapping	3	alpha	beta	0.033173852400815745	170.0
Placebo	Overlapping	3	beta	gamma	0.0585112551272465	170.0
Placebo	Overlapping	4	alpha	beta	0.03658264081844505	210.0
Placebo	Overlapping	4	beta	gamma	0.057646792405882864	210.0
Placebo	Overlapping	5	alpha	beta	0.03600658989151928	250.0
Placebo	Overlapping	5	beta	gamma	0.05831108519442252	250.0
Placebo	Overlapping	6	alpha	beta	0.03827403707498925	290.0
Placebo	Overlapping	6	beta	gamma	0.05847107104583313	290.0
Placebo	Overlapping	7	alpha	beta	0.03906163708888526	330.0
Placebo	Overlapping	7	beta	gamma	0.057683840155331734	330.0
Placebo	Overlapping	8	alpha	beta	0.038699734491232526	370.0
Placebo	Overlapping	8	beta	gamma	0.05856153783919388	370.0
Placebo	Overlapping	9	alpha	beta	0.03755568312390558	410.0
Placebo	Overlapping	9	beta	gamma	0.057952688760418807	410.0
Placebo	Overlapping	10	alpha	beta	0.03641212072957915	450.0
Placebo	Overlapping	10	beta	gamma	0.058263115807976315	450.0
Placebo	Overlapping	11	alpha	beta	0.03598740848403603	490.0
Placebo	Overlapping	11	beta	gamma	0.05796651562097043	490.0
Placebo	Overlapping	12	alpha	beta	0.0362345188409139	530.0
Placebo	Overlapping	12	beta	gamma	0.057946635247538764	530.0
Placebo	Overlapping	13	alpha	beta	0.037066912794158566	570.0
Placebo	Overlapping	13	beta	gamma	0.05792706086685652	570.0
Placebo	Overlapping	14	alpha	beta	0.036644822107339964	610.0
Placebo	Overlapping	14	beta	gamma	0.05764939339488275	610.0
Placebo	Overlapping	15	alpha	beta	0.03511321617819395	650.0
Placebo	Overlapping	15	beta	gamma	0.0577875588855115	650.0
Placebo	Overlapping	16	alpha	beta	0.034693590255704586	690.0
Placebo	Overlapping	16	beta	gamma	0.05848369429000782	690.0
Placebo	Overlapping	17	alpha	beta	0.03280906402769868	730.0
Placebo	Overlapping	17	beta	gamma	0.05884444353723098	730.0
Placebo	Overlapping	18	alpha	beta	0.033923873144071255	770.0
Placebo	Overlapping	18	beta	gamma	0.059846191752796804	770.0
Placebo	Non-overlapping	1	alpha	beta	0.04927825511439915	90.0
Placebo	Non-overlapping	1	beta	gamma	0.07100909574359547	90.0
Placebo	Non-overlapping	2	alpha	beta	0.04096168065991985	130.0
Placebo	Non-overlapping	2	beta	gamma	0.06964680077820623	130.0
Placebo	Non-overlapping	3	alpha	beta	0.040368435565134586	170.0
Placebo	Non-overlapping	3	beta	gamma	0.06875351842577081	170.0
Placebo	Non-overlapping	4	alpha	beta	0.04519467170229679	210.0
Placebo	Non-overlapping	4	beta	gamma	0.06900988333167206	210.0
Placebo	Non-overlapping	5	alpha	beta	0.04708756656017995	250.0
Placebo	Non-overlapping	5	beta	gamma	0.06928926548989946	250.0
Placebo	Non-overlapping	6	alpha	beta	0.050360196661003144	290.0
Placebo	Non-overlapping	6	beta	gamma	0.06920904060053522	290.0
Placebo	Non-overlapping	7	alpha	beta	0.04953785081364361	330.0
Placebo	Non-overlapping	7	beta	gamma	0.06929072403332026	330.0
Placebo	Non-overlapping	8	alpha	beta	0.046718543157548205	370.0
Placebo	Non-overlapping	8	beta	gamma	0.06946447945528975	370.0
Placebo	Non-overlapping	9	alpha	beta	0.04557806087499383	410.0
Placebo	Non-overlapping	9	beta	gamma	0.06852227933302074	410.0
Placebo	Non-overlapping	10	alpha	beta	0.04661734890172189	450.0
Placebo	Non-overlapping	10	beta	gamma	0.06993445792797154	450.0
Placebo	Non-overlapping	11	alpha	beta	0.0469025829751151	490.0
Placebo	Non-overlapping	11	beta	gamma	0.07001082233508565	490.0
Placebo	Non-overlapping	12	alpha	beta	0.047410687560799226	530.0
Placebo	Non-overlapping	12	beta	gamma	0.06999885945219016	530.0
Placebo	Non-overlapping	13	alpha	beta	0.048939034025588746	570.0
Placebo	Non-overlapping	13	beta	gamma	0.0703149825022244	570.0
Placebo	Non-overlapping	14	alpha	beta	0.0475638033424686	610.0
Placebo	Non-overlapping	14	beta	gamma	0.06898187511454612	610.0
Placebo	Non-overlapping	15	alpha	beta	0.04610819040878547	650.0
Placebo	Non-overlapping	15	beta	gamma	0.07012301506418935	650.0
Placebo	Non-overlapping	16	alpha	beta	0.0423554695953377	690.0
Placebo	Non-overlapping	16	beta	gamma	0.07008631512462463	690.0
Placebo	Non-overlapping	17	alpha	beta	0.038412032839368115	730.0
Placebo	Non-overlapping	17	beta	gamma	0.07009868516099402	730.0
Placebo	Non-overlapping	18	alpha	beta	0.04047907522037611	770.0
Placebo	Non-overlapping	18	beta	gamma	0.06920257634126878	770.0
Placebo	Overlapping	1	alpha	beta	0.04973754406444261	90.0
Placebo	Overlapping	1	beta	gamma	0.0707296999436551	90.0
Placebo	Overlapping	2	alpha	beta	0.044079299821161745	130.0
Placebo	Overlapping	2	beta	gamma	0.06943755717988197	130.0
Placebo	Overlapping	3	alpha	beta	0.0445095022233925	170.0
Placebo	Overlapping	3	beta	gamma	0.06941758974037936	170.0
Placebo	Overlapping	4	alpha	beta	0.04841951284640835	210.0
Placebo	Overlapping	4	beta	gamma	0.07018176867476537	210.0
Placebo	Overlapping	5	alpha	beta	0.048536814299136415	250.0
Placebo	Overlapping	5	beta	gamma	0.07003676682494037	250.0
Placebo	Overlapping	6	alpha	beta	0.04746586035934609	290.0
Placebo	Overlapping	6	beta	gamma	0.06955653975722857	290.0
Placebo	Overlapping	7	alpha	beta	0.04882201489794808	330.0
Placebo	Overlapping	7	beta	gamma	0.06940627225707233	330.0
Placebo	Overlapping	8	alpha	beta	0.05009363571959754	370.0
Placebo	Overlapping	8	beta	gamma	0.07046963315156816	370.0
Placebo	Overlapping	9	alpha	beta	0.05090342237209817	410.0
Placebo	Overlapping	9	beta	gamma	0.06989041469750865	410.0
Placebo	Overlapping	10	alpha	beta	0.04975724952564151	450.0
Placebo	Overlapping	10	beta	gamma	0.06997039234279123	450.0
Placebo	Overlapping	11	alpha	beta	0.04839662657636137	490.0
Placebo	Overlapping	11	beta	gamma	0.06882865876570708	490.0
Placebo	Overlapping	12	alpha	beta	0.04807723651518888	530.0
Placebo	Overlapping	12	beta	gamma	0.06962401585142888	530.0
Placebo	Overlapping	13	alpha	beta	0.04873985829718318	570.0
Placebo	Overlapping	13	beta	gamma	0.07005178524117198	570.0
Placebo	Overlapping	14	alpha	beta	0.04895597911893274	610.0
Placebo	Overlapping	14	beta	gamma	0.07095174555250149	610.0
Placebo	Overlapping	15	alpha	beta	0.04988421399747019	650.0
Placebo	Overlapping	15	beta	gamma	0.07116320548947803	650.0
Placebo	Overlapping	16	alpha	beta	0.04850126215765535	690.0
Placebo	Overlapping	16	beta	gamma	0.0704029064260049	690.0
Placebo	Overlapping	17	alpha	beta	0.04227241918812371	730.0
Placebo	Overlapping	17	beta	gamma	0.06988553254616872	730.0
Placebo	Overlapping	18	alpha	beta	0.042102105183973663	770.0
Placebo	Overlapping	18	beta	gamma	0.06964808278509724	770.0
MPH	Non-overlapping	1	alpha	beta	0.043618526268198475	90.0
MPH	Non-overlapping	1	beta	gamma	0.06639082614116538	90.0
MPH	Non-overlapping	2	alpha	beta	0.03757161574727505	130.0
MPH	Non-overlapping	2	beta	gamma	0.06451954126857477	130.0
MPH	Non-overlapping	3	alpha	beta	0.0343417876555808	170.0
MPH	Non-overlapping	3	beta	gamma	0.06438481393933304	170.0
MPH	Non-overlapping	4	alpha	beta	0.03660006459919298	210.0
MPH	Non-overlapping	4	beta	gamma	0.06439080465953156	210.0
MPH	Non-overlapping	5	alpha	beta	0.039633585388496775	250.0
MPH	Non-overlapping	5	beta	gamma	0.06452434278762507	250.0
MPH	Non-overlapping	6	alpha	beta	0.042060716736771316	290.0
MPH	Non-overlapping	6	beta	gamma	0.06551541389446927	290.0
MPH	Non-overlapping	7	alpha	beta	0.043898182075844	330.0
MPH	Non-overlapping	7	beta	gamma	0.06410307509428832	330.0
MPH	Non-overlapping	8	alpha	beta	0.0439499276281098	370.0
MPH	Non-overlapping	8	beta	gamma	0.06455143520733213	370.0
MPH	Non-overlapping	9	alpha	beta	0.04266451388883936	410.0
MPH	Non-overlapping	9	beta	gamma	0.06605791556883338	410.0
MPH	Non-overlapping	10	alpha	beta	0.04376351702229429	450.0
MPH	Non-overlapping	10	beta	gamma	0.0676728904983315	450.0
MPH	Non-overlapping	11	alpha	beta	0.0435054054570014	490.0
MPH	Non-overlapping	11	beta	gamma	0.06808126947098135	490.0
MPH	Non-overlapping	12	alpha	beta	0.04332158323249863	530.0
MPH	Non-overlapping	12	beta	gamma	0.06816270014330783	530.0
MPH	Non-overlapping	13	alpha	beta	0.042498097890448394	570.0
MPH	Non-overlapping	13	beta	gamma	0.0682644843231335	570.0
MPH	Non-overlapping	14	alpha	beta	0.041674205930904464	610.0
MPH	Non-overlapping	14	beta	gamma	0.06872685815873596	610.0
MPH	Non-overlapping	15	alpha	beta	0.04038302305387437	650.0
MPH	Non-overlapping	15	beta	gamma	0.06791149058629663	650.0
MPH	Non-overlapping	16	alpha	beta	0.03971221869660487	690.0
MPH	Non-overlapping	16	beta	gamma	0.0679462482205598	690.0
MPH	Non-overlapping	17	alpha	beta	0.03921422101678947	730.0
MPH	Non-overlapping	17	beta	gamma	0.06857629459247819	730.0
MPH	Non-overlapping	18	alpha	beta	0.04016343347889919	770.0
MPH	Non-overlapping	18	beta	gamma	0.06980744720383805	770.0
MPH	Overlapping	1	alpha	beta	0.04547346576272801	90.0
MPH	Overlapping	1	beta	gamma	0.06600270843729755	90.0
MPH	Overlapping	2	alpha	beta	0.03787591212446416	130.0
MPH	Overlapping	2	beta	gamma	0.0640817210514658	130.0
MPH	Overlapping	3	alpha	beta	0.035226449283288525	170.0
MPH	Overlapping	3	beta	gamma	0.06377283735102605	170.0
MPH	Overlapping	4	alpha	beta	0.03802044336813574	210.0
MPH	Overlapping	4	beta	gamma	0.06405163451498773	210.0
MPH	Overlapping	5	alpha	beta	0.041233797145972556	250.0
MPH	Overlapping	5	beta	gamma	0.06385317769394495	250.0
MPH	Overlapping	6	alpha	beta	0.04523397648813906	290.0
MPH	Overlapping	6	beta	gamma	0.06461508514577184	290.0
MPH	Overlapping	7	alpha	beta	0.046979725089835875	330.0
MPH	Overlapping	7	beta	gamma	0.06396684655223354	330.0
MPH	Overlapping	8	alpha	beta	0.04488364638390572	370.0
MPH	Overlapping	8	beta	gamma	0.06360844690935467	370.0
MPH	Overlapping	9	alpha	beta	0.04235358824988644	410.0
MPH	Overlapping	9	beta	gamma	0.0629533347244196	410.0
MPH	Overlapping	10	alpha	beta	0.041399712540680436	450.0
MPH	Overlapping	10	beta	gamma	0.06351556987342107	450.0
MPH	Overlapping	11	alpha	beta	0.041929715580902895	490.0
MPH	Overlapping	11	beta	gamma	0.06444846219767833	490.0
MPH	Overlapping	12	alpha	beta	0.0438527489633054	530.0
MPH	Overlapping	12	beta	gamma	0.06472482783512691	530.0
MPH	Overlapping	13	alpha	beta	0.04544194130568011	570.0
MPH	Overlapping	13	beta	gamma	0.0663377758325509	570.0
MPH	Overlapping	14	alpha	beta	0.045339872155884565	610.0
MPH	Overlapping	14	beta	gamma	0.06658403594829783	610.0
MPH	Overlapping	15	alpha	beta	0.0437468111387331	650.0
MPH	Overlapping	15	beta	gamma	0.06672899754057492	650.0
MPH	Overlapping	16	alpha	beta	0.040722045902199265	690.0
MPH	Overlapping	16	beta	gamma	0.06776090278496426	690.0
MPH	Overlapping	17	alpha	beta	0.03834477852167684	730.0
MPH	Overlapping	17	beta	gamma	0.06765258410528792	730.0
MPH	Overlapping	18	alpha	beta	0.03958849254883984	770.0
MPH	Overlapping	18	beta	gamma	0.06909728588442482	770.0
Placebo	Non-overlapping	1	alpha	beta	0.039716645553805434	90.0
Placebo	Non-overlapping	1	beta	gamma	0.06665690711810711	90.0
Placebo	Non-overlapping	2	alpha	beta	0.033822667536269245	130.0
Placebo	Non-overlapping	2	beta	gamma	0.06529853597055447	130.0
Placebo	Non-overlapping	3	alpha	beta	0.03133031408755718	170.0
Placebo	Non-overlapping	3	beta	gamma	0.06335614699361493	170.0
Placebo	Non-overlapping	4	alpha	beta	0.033240959877990424	210.0
Placebo	Non-overlapping	4	beta	gamma	0.06250686760049781	210.0
Placebo	Non-overlapping	5	alpha	beta	0.03447399401162437	250.0
Placebo	Non-overlapping	5	beta	gamma	0.062352666608905136	250.0
Placebo	Non-overlapping	6	alpha	beta	0.03488050681990687	290.0
Placebo	Non-overlapping	6	beta	gamma	0.061752899885499465	290.0
Placebo	Non-overlapping	7	alpha	beta	0.035656027642679985	330.0
Placebo	Non-overlapping	7	beta	gamma	0.06122087804447806	330.0
Placebo	Non-overlapping	8	alpha	beta	0.03469952850568538	370.0
Placebo	Non-overlapping	8	beta	gamma	0.06107288833870781	370.0
Placebo	Non-overlapping	9	alpha	beta	0.0347897351138946	410.0
Placebo	Non-overlapping	9	beta	gamma	0.062109330829139275	410.0
Placebo	Non-overlapping	10	alpha	beta	0.03562678217133112	450.0
Placebo	Non-overlapping	10	beta	gamma	0.06289644125602947	450.0
Placebo	Non-overlapping	11	alpha	beta	0.03696788540612969	490.0
Placebo	Non-overlapping	11	beta	gamma	0.06360127892216705	490.0
Placebo	Non-overlapping	12	alpha	beta	0.03819349229797647	530.0
Placebo	Non-overlapping	12	beta	gamma	0.0642818720687063	530.0
Placebo	Non-overlapping	13	alpha	beta	0.039094401564829455	570.0
Placebo	Non-overlapping	13	beta	gamma	0.06373095230795488	570.0
Placebo	Non-overlapping	14	alpha	beta	0.03842551876542197	610.0
Placebo	Non-overlapping	14	beta	gamma	0.0642107304157515	610.0
Placebo	Non-overlapping	15	alpha	beta	0.037018859774862224	650.0
Placebo	Non-overlapping	15	beta	gamma	0.06420069316176803	650.0
Placebo	Non-overlapping	16	alpha	beta	0.03664333457245668	690.0
Placebo	Non-overlapping	16	beta	gamma	0.064934093778736	690.0
Placebo	Non-overlapping	17	alpha	beta	0.03504485030694745	730.0
Placebo	Non-overlapping	17	beta	gamma	0.06490619252161263	730.0
Placebo	Non-overlapping	18	alpha	beta	0.037028673372881224	770.0
Placebo	Non-overlapping	18	beta	gamma	0.06538798116551894	770.0
Placebo	Overlapping	1	alpha	beta	0.03924083787667642	90.0
Placebo	Overlapping	1	beta	gamma	0.0652981755978642	90.0
Placebo	Overlapping	2	alpha	beta	0.03466658055364606	130.0
Placebo	Overlapping	2	beta	gamma	0.06366766150959544	130.0
Placebo	Overlapping	3	alpha	beta	0.03299609349409827	170.0
Placebo	Overlapping	3	beta	gamma	0.06222834315006625	170.0
Placebo	Overlapping	4	alpha	beta	0.03501655490698544	210.0
Placebo	Overlapping	4	beta	gamma	0.06231980461150151	210.0
Placebo	Overlapping	5	alpha	beta	0.03655100299421435	250.0
Placebo	Overlapping	5	beta	gamma	0.06174758756287052	250.0
Placebo	Overlapping	6	alpha	beta	0.037062816362735264	290.0
Placebo	Overlapping	6	beta	gamma	0.06199483510391586	290.0
Placebo	Overlapping	7	alpha	beta	0.03756039060067229	330.0
Placebo	Overlapping	7	beta	gamma	0.06110772415429392	330.0
Placebo	Overlapping	8	alpha	beta	0.037291926108974034	370.0
Placebo	Overlapping	8	beta	gamma	0.060860978118735566	370.0
Placebo	Overlapping	9	alpha	beta	0.03666329291818775	410.0
Placebo	Overlapping	9	beta	gamma	0.06125107056440019	410.0
Placebo	Overlapping	10	alpha	beta	0.03691796053227841	450.0
Placebo	Overlapping	10	beta	gamma	0.061363840147029315	450.0
Placebo	Overlapping	11	alpha	beta	0.037434023002252625	490.0
Placebo	Overlapping	11	beta	gamma	0.062270838941322945	490.0
Placebo	Overlapping	12	alpha	beta	0.038333635423919696	530.0
Placebo	Overlapping	12	beta	gamma	0.06328929647664779	530.0
Placebo	Overlapping	13	alpha	beta	0.039032030784662976	570.0
Placebo	Overlapping	13	beta	gamma	0.06369603445736854	570.0
Placebo	Overlapping	14	alpha	beta	0.03872008424673168	610.0
Placebo	Overlapping	14	beta	gamma	0.06346296971415055	610.0
Placebo	Overlapping	15	alpha	beta	0.03857284826757033	650.0
Placebo	Overlapping	15	beta	gamma	0.06341447245256143	650.0
Placebo	Overlapping	16	alpha	beta	0.03856725157716659	690.0
Placebo	Overlapping	16	beta	gamma	0.06423639990473443	690.0
Placebo	Overlapping	17	alpha	beta	0.03660089504186127	730.0
Placebo	Overlapping	17	beta	gamma	0.06510019559068185	730.0
Placebo	Overlapping	18	alpha	beta	0.03683193509779627	770.0
Placebo	Overlapping	18	beta	gamma	0.06651705862807293	770.0
MPH	Non-overlapping	1	alpha	beta	0.04250563007067331	90.0
MPH	Non-overlapping	1	beta	gamma	0.06624240566410484	90.0
MPH	Non-overlapping	2	alpha	beta	0.038734662432241974	130.0
MPH	Non-overlapping	2	beta	gamma	0.0640359755483049	130.0
MPH	Non-overlapping	3	alpha	beta	0.03579053632951734	170.0
MPH	Non-overlapping	3	beta	gamma	0.06354162974379605	170.0
MPH	Non-overlapping	4	alpha	beta	0.03842715860801727	210.0
MPH	Non-overlapping	4	beta	gamma	0.0629580180430837	210.0
MPH	Non-overlapping	5	alpha	beta	0.038992770453059	250.0
MPH	Non-overlapping	5	beta	gamma	0.0647691135552291	250.0
MPH	Non-overlapping	6	alpha	beta	0.041351439242396384	290.0
MPH	Non-overlapping	6	beta	gamma	0.06483151557610253	290.0
MPH	Non-overlapping	7	alpha	beta	0.042814420991333625	330.0
MPH	Non-overlapping	7	beta	gamma	0.06722526186368193	330.0
MPH	Non-overlapping	8	alpha	beta	0.04362269875892108	370.0
MPH	Non-overlapping	8	beta	gamma	0.06746567933389956	370.0
MPH	Non-overlapping	9	alpha	beta	0.044221965956671265	410.0
MPH	Non-overlapping	9	beta	gamma	0.06631232528856411	410.0
MPH	Non-overlapping	10	alpha	beta	0.0440237696953159	450.0
MPH	Non-overlapping	10	beta	gamma	0.06482065031529233	450.0
MPH	Non-overlapping	11	alpha	beta	0.04207500769426684	490.0
MPH	Non-overlapping	11	beta	gamma	0.06460749895037737	490.0
MPH	Non-overlapping	12	alpha	beta	0.040156201467252524	530.0
MPH	Non-overlapping	12	beta	gamma	0.06442627901378208	530.0
MPH	Non-overlapping	13	alpha	beta	0.03934030203981955	570.0
MPH	Non-overlapping	13	beta	gamma	0.06451723759014859	570.0
MPH	Non-overlapping	14	alpha	beta	0.0385118154676625	610.0
MPH	Non-overlapping	14	beta	gamma	0.06598072469385115	610.0
MPH	Non-overlapping	15	alpha	beta	0.039298420433793294	650.0
MPH	Non-overlapping	15	beta	gamma	0.06635820874066768	650.0
MPH	Non-overlapping	16	alpha	beta	0.03967175640023384	690.0
MPH	Non-overlapping	16	beta	gamma	0.0651957398080933	690.0
MPH	Non-overlapping	17	alpha	beta	0.038060380863834425	730.0
MPH	Non-overlapping	17	beta	gamma	0.06528614134149979	730.0
MPH	Non-overlapping	18	alpha	beta	0.038284724661485775	770.0
MPH	Non-overlapping	18	beta	gamma	0.06548227436673848	770.0
MPH	Overlapping	1	alpha	beta	0.040828994842367614	90.0
MPH	Overlapping	1	beta	gamma	0.06534509932160865	90.0
MPH	Overlapping	2	alpha	beta	0.036598766580414076	130.0
MPH	Overlapping	2	beta	gamma	0.06341661248311872	130.0
MPH	Overlapping	3	alpha	beta	0.03619363454491642	170.0
MPH	Overlapping	3	beta	gamma	0.0640744039530891	170.0
MPH	Overlapping	4	alpha	beta	0.0406621041565673	210.0
MPH	Overlapping	4	beta	gamma	0.06388852195780846	210.0
MPH	Overlapping	5	alpha	beta	0.04222018262946283	250.0
MPH	Overlapping	5	beta	gamma	0.06499428223451954	250.0
MPH	Overlapping	6	alpha	beta	0.04319425175968359	290.0
MPH	Overlapping	6	beta	gamma	0.06532322495633607	290.0
MPH	Overlapping	7	alpha	beta	0.044143757250777654	330.0
MPH	Overlapping	7	beta	gamma	0.06654232648400084	330.0
MPH	Overlapping	8	alpha	beta	0.044540469707484154	370.0
MPH	Overlapping	8	beta	gamma	0.06759602268387517	370.0
MPH	Overlapping	9	alpha	beta	0.04530822556085087	410.0
MPH	Overlapping	9	beta	gamma	0.06791634638276796	410.0
MPH	Overlapping	10	alpha	beta	0.045877953723054754	450.0
MPH	Overlapping	10	beta	gamma	0.06798162938916957	450.0
MPH	Overlapping	11	alpha	beta	0.04571388208444239	490.0
MPH	Overlapping	11	beta	gamma	0.06784543520265923	490.0
MPH	Overlapping	12	alpha	beta	0.04435829340353823	530.0
MPH	Overlapping	12	beta	gamma	0.06885561635222981	530.0
MPH	Overlapping	13	alpha	beta	0.04515899847524738	570.0
MPH	Overlapping	13	beta	gamma	0.06973490800461585	570.0
MPH	Overlapping	14	alpha	beta	0.04514232794730914	610.0
MPH	Overlapping	14	beta	gamma	0.06966314102563473	610.0
MPH	Overlapping	15	alpha	beta	0.04490477008737227	650.0
MPH	Overlapping	15	beta	gamma	0.06908247788508486	650.0
MPH	Overlapping	16	alpha	beta	0.04406754252446946	690.0
MPH	Overlapping	16	beta	gamma	0.069170952003691	690.0
MPH	Overlapping	17	alpha	beta	0.04055945097307766	730.0
MPH	Overlapping	17	beta	gamma	0.06863261166813302	730.0
MPH	Overlapping	18	alpha	beta	0.04048768878525697	770.0
MPH	Overlapping	18	beta	gamma	0.06872139147412988	770.0
MPH	Non-overlapping	1	alpha	beta	0.0386431048825284	90.0
MPH	Non-overlapping	1	beta	gamma	0.06240303371151855	90.0
MPH	Non-overlapping	2	alpha	beta	0.033245038297448695	130.0
MPH	Non-overlapping	2	beta	gamma	0.061106798967812063	130.0
MPH	Non-overlapping	3	alpha	beta	0.03289344673125826	170.0
MPH	Non-overlapping	3	beta	gamma	0.06073151565782885	170.0
MPH	Non-overlapping	4	alpha	beta	0.03373615629650429	210.0
MPH	Non-overlapping	4	beta	gamma	0.06112441187274514	210.0
MPH	Non-overlapping	5	alpha	beta	0.03327623865878442	250.0
MPH	Non-overlapping	5	beta	gamma	0.06132112622251427	250.0
MPH	Non-overlapping	6	alpha	beta	0.03517355311483186	290.0
MPH	Non-overlapping	6	beta	gamma	0.06172116684845643	290.0
MPH	Non-overlapping	7	alpha	beta	0.03629250956600152	330.0
MPH	Non-overlapping	7	beta	gamma	0.06145671247033524	330.0
MPH	Non-overlapping	8	alpha	beta	0.03629052093144437	370.0
MPH	Non-overlapping	8	beta	gamma	0.060706991886000025	370.0
MPH	Non-overlapping	9	alpha	beta	0.033931165467584304	410.0
MPH	Non-overlapping	9	beta	gamma	0.06053558026966533	410.0
MPH	Non-overlapping	10	alpha	beta	0.032671042770938914	450.0
MPH	Non-overlapping	10	beta	gamma	0.06044199861490951	450.0
MPH	Non-overlapping	11	alpha	beta	0.03257916466879048	490.0
MPH	Non-overlapping	11	beta	gamma	0.06076800060570327	490.0
MPH	Non-overlapping	12	alpha	beta	0.03229829043228587	530.0
MPH	Non-overlapping	12	beta	gamma	0.06054842637327212	530.0
MPH	Non-overlapping	13	alpha	beta	0.03348544560157632	570.0
MPH	Non-overlapping	13	beta	gamma	0.06013986185208137	570.0
MPH	Non-overlapping	14	alpha	beta	0.03399530590210132	610.0
MPH	Non-overlapping	14	beta	gamma	0.06014522703177028	610.0
MPH	Non-overlapping	15	alpha	beta	0.03433225905791576	650.0
MPH	Non-overlapping	15	beta	gamma	0.06077600178540001	650.0
MPH	Non-overlapping	16	alpha	beta	0.034317860631712195	690.0
MPH	Non-overlapping	16	beta	gamma	0.061331858484812395	690.0
MPH	Non-overlapping	17	alpha	beta	0.03201663385100923	730.0
MPH	Non-overlapping	17	beta	gamma	0.061214238450488796	730.0
MPH	Non-overlapping	18	alpha	beta	0.03246793341760538	770.0
MPH	Non-overlapping	18	beta	gamma	0.06141738314876386	770.0
MPH	Overlapping	1	alpha	beta	0.03471708223281998	90.0
MPH	Overlapping	1	beta	gamma	0.06351528613327481	90.0
MPH	Overlapping	2	alpha	beta	0.03157302440479392	130.0
MPH	Overlapping	2	beta	gamma	0.06240339575759121	130.0
MPH	Overlapping	3	alpha	beta	0.03148993427680397	170.0
MPH	Overlapping	3	beta	gamma	0.061944551771287534	170.0
MPH	Overlapping	4	alpha	beta	0.0335470229436091	210.0
MPH	Overlapping	4	beta	gamma	0.06177361135405476	210.0
MPH	Overlapping	5	alpha	beta	0.034257170839626344	250.0
MPH	Overlapping	5	beta	gamma	0.06093423366755472	250.0
MPH	Overlapping	6	alpha	beta	0.0350741880792353	290.0
MPH	Overlapping	6	beta	gamma	0.06103071254827881	290.0
MPH	Overlapping	7	alpha	beta	0.035530989903067155	330.0
MPH	Overlapping	7	beta	gamma	0.060659112792468564	330.0
MPH	Overlapping	8	alpha	beta	0.03464853671468558	370.0
MPH	Overlapping	8	beta	gamma	0.06006612053032325	370.0
MPH	Overlapping	9	alpha	beta	0.0345751751354381	410.0
MPH	Overlapping	9	beta	gamma	0.05976008453554234	410.0
MPH	Overlapping	10	alpha	beta	0.03410268359144446	450.0
MPH	Overlapping	10	beta	gamma	0.05978913724332058	450.0
MPH	Overlapping	11	alpha	beta	0.0348576300223475	490.0
MPH	Overlapping	11	beta	gamma	0.06060903467192569	490.0
MPH	Overlapping	12	alpha	beta	0.03592194119616624	530.0
MPH	Overlapping	12	beta	gamma	0.06083802217884838	530.0
MPH	Overlapping	13	alpha	beta	0.037048789167923146	570.0
MPH	Overlapping	13	beta	gamma	0.06115926752696755	570.0
MPH	Overlapping	14	alpha	beta	0.03783740652995131	610.0
MPH	Overlapping	14	beta	gamma	0.061308248885817394	610.0
MPH	Overlapping	15	alpha	beta	0.037831462321591874	650.0
MPH	Overlapping	15	beta	gamma	0.06190442890813754	650.0
MPH	Overlapping	16	alpha	beta	0.03724017097115602	690.0
MPH	Overlapping	16	beta	gamma	0.06322997579634032	690.0
MPH	Overlapping	17	alpha	beta	0.03518439437284243	730.0
MPH	Overlapping	17	beta	gamma	0.06364412341138395	730.0
MPH	Overlapping	18	alpha	beta	0.03585539349813053	770.0
MPH	Overlapping	18	beta	gamma	0.06389365081760232	770.0
Placebo	Non-overlapping	1	alpha	beta	0.03956400945534543	90.0
Placebo	Non-overlapping	1	beta	gamma	0.06262349297582966	90.0
Placebo	Non-overlapping	2	alpha	beta	0.03282752013003576	130.0
Placebo	Non-overlapping	2	beta	gamma	0.06122846561325095	130.0
Placebo	Non-overlapping	3	alpha	beta	0.03176971368374328	170.0
Placebo	Non-overlapping	3	beta	gamma	0.061062130282056426	170.0
Placebo	Non-overlapping	4	alpha	beta	0.033617732725298596	210.0
Placebo	Non-overlapping	4	beta	gamma	0.059718311645238255	210.0
Placebo	Non-overlapping	5	alpha	beta	0.033018145696513644	250.0
Placebo	Non-overlapping	5	beta	gamma	0.06002875471793926	250.0
Placebo	Non-overlapping	6	alpha	beta	0.033861710816077834	290.0
Placebo	Non-overlapping	6	beta	gamma	0.05886202521245465	290.0
Placebo	Non-overlapping	7	alpha	beta	0.03524826898685575	330.0
Placebo	Non-overlapping	7	beta	gamma	0.059586880859036254	330.0
Placebo	Non-overlapping	8	alpha	beta	0.03566207402232686	370.0
Placebo	Non-overlapping	8	beta	gamma	0.05964567608827578	370.0
Placebo	Non-overlapping	9	alpha	beta	0.03508267841255742	410.0
Placebo	Non-overlapping	9	beta	gamma	0.06028861934086151	410.0
Placebo	Non-overlapping	10	alpha	beta	0.035543705322015846	450.0
Placebo	Non-overlapping	10	beta	gamma	0.05946809452623654	450.0
Placebo	Non-overlapping	11	alpha	beta	0.03598464354698571	490.0
Placebo	Non-overlapping	11	beta	gamma	0.06096956234365944	490.0
Placebo	Non-overlapping	12	alpha	beta	0.036899071580795424	530.0
Placebo	Non-overlapping	12	beta	gamma	0.06116077520709052	530.0
Placebo	Non-overlapping	13	alpha	beta	0.035947067914656676	570.0
Placebo	Non-overlapping	13	beta	gamma	0.06088766640023772	570.0
Placebo	Non-overlapping	14	alpha	beta	0.034541685458028146	610.0
Placebo	Non-overlapping	14	beta	gamma	0.06126117572899164	610.0
Placebo	Non-overlapping	15	alpha	beta	0.034205746640029504	650.0
Placebo	Non-overlapping	15	beta	gamma	0.06134341756008595	650.0
Placebo	Non-overlapping	16	alpha	beta	0.03576283854642296	690.0
Placebo	Non-overlapping	16	beta	gamma	0.061950358010747844	690.0
Placebo	Non-overlapping	17	alpha	beta	0.03540351856570211	730.0
Placebo	Non-overlapping	17	beta	gamma	0.06228420284861269	730.0
Placebo	Non-overlapping	18	alpha	beta	0.03693074116660933	770.0
Placebo	Non-overlapping	18	beta	gamma	0.06343459598897648	770.0
Placebo	Overlapping	1	alpha	beta	0.03663059639095582	90.0
Placebo	Overlapping	1	beta	gamma	0.06225939679030085	90.0
Placebo	Overlapping	2	alpha	beta	0.03371303844139167	130.0
Placebo	Overlapping	2	beta	gamma	0.06108100509012111	130.0
Placebo	Overlapping	3	alpha	beta	0.034674479297528274	170.0
Placebo	Overlapping	3	beta	gamma	0.06054826254468975	170.0
Placebo	Overlapping	4	alpha	beta	0.03615128510356278	210.0
Placebo	Overlapping	4	beta	gamma	0.060824106858335135	210.0
Placebo	Overlapping	5	alpha	beta	0.03640734494750707	250.0
Placebo	Overlapping	5	beta	gamma	0.060128519504500655	250.0
Placebo	Overlapping	6	alpha	beta	0.03850112486686796	290.0
Placebo	Overlapping	6	beta	gamma	0.05971528766993174	290.0
Placebo	Overlapping	7	alpha	beta	0.03844726513643482	330.0
Placebo	Overlapping	7	beta	gamma	0.05979854039348523	330.0
Placebo	Overlapping	8	alpha	beta	0.03726770104979301	370.0
Placebo	Overlapping	8	beta	gamma	0.05919338790769017	370.0
Placebo	Overlapping	9	alpha	beta	0.03729142286584044	410.0
Placebo	Overlapping	9	beta	gamma	0.059593704869009126	410.0
Placebo	Overlapping	10	alpha	beta	0.03719714049790804	450.0
Placebo	Overlapping	10	beta	gamma	0.06023123204351268	450.0
Placebo	Overlapping	11	alpha	beta	0.036918566233315867	490.0
Placebo	Overlapping	11	beta	gamma	0.061221143354356154	490.0
Placebo	Overlapping	12	alpha	beta	0.03951735059732682	530.0
Placebo	Overlapping	12	beta	gamma	0.062042593807339584	530.0
Placebo	Overlapping	13	alpha	beta	0.04482833632266049	570.0
Placebo	Overlapping	13	beta	gamma	0.06316758931606395	570.0
Placebo	Overlapping	14	alpha	beta	0.044721797556011196	610.0
Placebo	Overlapping	14	beta	gamma	0.06308432244450629	610.0
Placebo	Overlapping	15	alpha	beta	0.04437623917605472	650.0
Placebo	Overlapping	15	beta	gamma	0.06268738887762648	650.0
Placebo	Overlapping	16	alpha	beta	0.04199911546317365	690.0
Placebo	Overlapping	16	beta	gamma	0.06429166322668795	690.0
Placebo	Overlapping	17	alpha	beta	0.0390402026277741	730.0
Placebo	Overlapping	17	beta	gamma	0.06417931716876388	730.0
Placebo	Overlapping	18	alpha	beta	0.03942405233105708	770.0
Placebo	Overlapping	18	beta	gamma	0.06444753546289778	770.0
MPH	Non-overlapping	1	alpha	beta	0.04501717901397227	90.0
MPH	Non-overlapping	1	beta	gamma	0.063006722197785	90.0
MPH	Non-overlapping	2	alpha	beta	0.03559256204431492	130.0
MPH	Non-overlapping	2	beta	gamma	0.06075276214135991	130.0
MPH	Non-overlapping	3	alpha	beta	0.03401083944740438	170.0
MPH	Non-overlapping	3	beta	gamma	0.0607111250830341	170.0
MPH	Non-overlapping	4	alpha	beta	0.038840103357070443	210.0
MPH	Non-overlapping	4	beta	gamma	0.05910630150596045	210.0
MPH	Non-overlapping	5	alpha	beta	0.04170159412472329	250.0
MPH	Non-overlapping	5	beta	gamma	0.06022131854169008	250.0
MPH	Non-overlapping	6	alpha	beta	0.04325320034233418	290.0
MPH	Non-overlapping	6	beta	gamma	0.06105593134969147	290.0
MPH	Non-overlapping	7	alpha	beta	0.04432521285506128	330.0
MPH	Non-overlapping	7	beta	gamma	0.06080902319687568	330.0
MPH	Non-overlapping	8	alpha	beta	0.04336881630577022	370.0
MPH	Non-overlapping	8	beta	gamma	0.06042055948029183	370.0
MPH	Non-overlapping	9	alpha	beta	0.043596125704151695	410.0
MPH	Non-overlapping	9	beta	gamma	0.061028814457501544	410.0
MPH	Non-overlapping	10	alpha	beta	0.042945017803586095	450.0
MPH	Non-overlapping	10	beta	gamma	0.061695330909232515	450.0
MPH	Non-overlapping	11	alpha	beta	0.04157492880158015	490.0
MPH	Non-overlapping	11	beta	gamma	0.05991278453414058	490.0
MPH	Non-overlapping	12	alpha	beta	0.039153417755299055	530.0
MPH	Non-overlapping	12	beta	gamma	0.05910122793002115	530.0
MPH	Non-overlapping	13	alpha	beta	0.03912066977496672	570.0
MPH	Non-overlapping	13	beta	gamma	0.059135623802496505	570.0
MPH	Non-overlapping	14	alpha	beta	0.037900318688785475	610.0
MPH	Non-overlapping	14	beta	gamma	0.0591681407173631	610.0
MPH	Non-overlapping	15	alpha	beta	0.03837299881335294	650.0
MPH	Non-overlapping	15	beta	gamma	0.06043617033610477	650.0
MPH	Non-overlapping	16	alpha	beta	0.0387541298838529	690.0
MPH	Non-overlapping	16	beta	gamma	0.06019379166406412	690.0
MPH	Non-overlapping	17	alpha	beta	0.03649356861695233	730.0
MPH	Non-overlapping	17	beta	gamma	0.060776072510088305	730.0
MPH	Non-overlapping	18	alpha	beta	0.03685863465782675	770.0
MPH	Non-overlapping	18	beta	gamma	0.060664926597172465	770.0
MPH	Overlapping	1	alpha	beta	0.03985234044915624	90.0
MPH	Overlapping	1	beta	gamma	0.061340663736106894	90.0
MPH	Overlapping	2	alpha	beta	0.03494146199963841	130.0
MPH	Overlapping	2	beta	gamma	0.05969351633707083	130.0
MPH	Overlapping	3	alpha	beta	0.034821641591876645	170.0
MPH	Overlapping	3	beta	gamma	0.05917102834409327	170.0
MPH	Overlapping	4	alpha	beta	0.03765606326530844	210.0
MPH	Overlapping	4	beta	gamma	0.05911224491526157	210.0
MPH	Overlapping	5	alpha	beta	0.04059323820643664	250.0
MPH	Overlapping	5	beta	gamma	0.05920613067550425	250.0
MPH	Overlapping	6	alpha	beta	0.04423224223218036	290.0
MPH	Overlapping	6	beta	gamma	0.05911990765721106	290.0
MPH	Overlapping	7	alpha	beta	0.044995615207692505	330.0
MPH	Overlapping	7	beta	gamma	0.05948837784932336	330.0
MPH	Overlapping	8	alpha	beta	0.04413529834885756	370.0
MPH	Overlapping	8	beta	gamma	0.059861305409856756	370.0
MPH	Overlapping	9	alpha	beta	0.04238334729414447	410.0
MPH	Overlapping	9	beta	gamma	0.06037755956793696	410.0
MPH	Overlapping	10	alpha	beta	0.040928679727892166	450.0
MPH	Overlapping	10	beta	gamma	0.06073334943062482	450.0
MPH	Overlapping	11	alpha	beta	0.04030732373897433	490.0
MPH	Overlapping	11	beta	gamma	0.060744269630094536	490.0
MPH	Overlapping	12	alpha	beta	0.04018457723813067	530.0
MPH	Overlapping	12	beta	gamma	0.059984936508953125	530.0
MPH	Overlapping	13	alpha	beta	0.04020438051242923	570.0
MPH	Overlapping	13	beta	gamma	0.05950039912381414	570.0
MPH	Overlapping	14	alpha	beta	0.03971183764654814	610.0
MPH	Overlapping	14	beta	gamma	0.06001865145825233	610.0
MPH	Overlapping	15	alpha	beta	0.038496488097137224	650.0
MPH	Overlapping	15	beta	gamma	0.060219817528839974	650.0
MPH	Overlapping	16	alpha	beta	0.03652350911248648	690.0
MPH	Overlapping	16	beta	gamma	0.05975500963240345	690.0
MPH	Overlapping	17	alpha	beta	0.03358281465850134	730.0
MPH	Overlapping	17	beta	gamma	0.059497780942559565	730.0
MPH	Overlapping	18	alpha	beta	0.033743085482397316	770.0
MPH	Overlapping	18	beta	gamma	0.05994756325372999	770.0
Placebo	Non-overlapping	1	alpha	beta	0.04364099844739984	90.0
Placebo	Non-overlapping	1	beta	gamma	0.06010467178090064	90.0
Placebo	Non-overlapping	2	alpha	beta	0.034888860042096244	130.0
Placebo	Non-overlapping	2	beta	gamma	0.05857866242299923	130.0
Placebo	Non-overlapping	3	alpha	beta	0.03371856460280575	170.0
Placebo	Non-overlapping	3	beta	gamma	0.05815559036565407	170.0
Placebo	Non-overlapping	4	alpha	beta	0.0356432697493165	210.0
Placebo	Non-overlapping	4	beta	gamma	0.05785195827670909	210.0
Placebo	Non-overlapping	5	alpha	beta	0.03771860227871469	250.0
Placebo	Non-overlapping	5	beta	gamma	0.057220805156688044	250.0
Placebo	Non-overlapping	6	alpha	beta	0.04114612800948332	290.0
Placebo	Non-overlapping	6	beta	gamma	0.05661815896751206	290.0
Placebo	Non-overlapping	7	alpha	beta	0.042107669025249934	330.0
Placebo	Non-overlapping	7	beta	gamma	0.05770624991652265	330.0
Placebo	Non-overlapping	8	alpha	beta	0.04233941181381884	370.0
Placebo	Non-overlapping	8	beta	gamma	0.057194106963739784	370.0
Placebo	Non-overlapping	9	alpha	beta	0.041964205036058216	410.0
Placebo	Non-overlapping	9	beta	gamma	0.05780773358926831	410.0
Placebo	Non-overlapping	10	alpha	beta	0.040559284995651236	450.0
Placebo	Non-overlapping	10	beta	gamma	0.05812671413776299	450.0
Placebo	Non-overlapping	11	alpha	beta	0.03920534819350655	490.0
Placebo	Non-overlapping	11	beta	gamma	0.057752142313281914	490.0
Placebo	Non-overlapping	12	alpha	beta	0.03780270861606704	530.0
Placebo	Non-overlapping	12	beta	gamma	0.058249461373748354	530.0
Placebo	Non-overlapping	13	alpha	beta	0.03867764082851865	570.0
Placebo	Non-overlapping	13	beta	gamma	0.05762636349242363	570.0
Placebo	Non-overlapping	14	alpha	beta	0.037441961960971576	610.0
Placebo	Non-overlapping	14	beta	gamma	0.057124876199415475	610.0
Placebo	Non-overlapping	15	alpha	beta	0.03594092360842638	650.0
Placebo	Non-overlapping	15	beta	gamma	0.0577825712413299	650.0
Placebo	Non-overlapping	16	alpha	beta	0.035540298527766176	690.0
Placebo	Non-overlapping	16	beta	gamma	0.05835824616453478	690.0
Placebo	Non-overlapping	17	alpha	beta	0.03388340061222242	730.0
Placebo	Non-overlapping	17	beta	gamma	0.05756794655669036	730.0
Placebo	Non-overlapping	18	alpha	beta	0.03507286300443983	770.0
Placebo	Non-overlapping	18	beta	gamma	0.05813830873642335	770.0
Placebo	Overlapping	1	alpha	beta	0.0417790138765008	90.0
Placebo	Overlapping	1	beta	gamma	0.06059263721901724	90.0
Placebo	Overlapping	2	alpha	beta	0.03403315990759558	130.0
Placebo	Overlapping	2	beta	gamma	0.05883101572062374	130.0
Placebo	Overlapping	3	alpha	beta	0.03414347210593856	170.0
Placebo	Overlapping	3	beta	gamma	0.057982522042225045	170.0
Placebo	Overlapping	4	alpha	beta	0.037118277007175376	210.0
Placebo	Overlapping	4	beta	gamma	0.05852064772007656	210.0
Placebo	Overlapping	5	alpha	beta	0.03952972080294343	250.0
Placebo	Overlapping	5	beta	gamma	0.05826578528335243	250.0
Placebo	Overlapping	6	alpha	beta	0.040158058604071366	290.0
Placebo	Overlapping	6	beta	gamma	0.057474027412620095	290.0
Placebo	Overlapping	7	alpha	beta	0.039457017087553586	330.0
Placebo	Overlapping	7	beta	gamma	0.057595292572557494	330.0
Placebo	Overlapping	8	alpha	beta	0.03962825280028712	370.0
Placebo	Overlapping	8	beta	gamma	0.057217770481369466	370.0
Placebo	Overlapping	9	alpha	beta	0.03981978101461975	410.0
Placebo	Overlapping	9	beta	gamma	0.05811002101789831	410.0
Placebo	Overlapping	10	alpha	beta	0.03970402460507811	450.0
Placebo	Overlapping	10	beta	gamma	0.0580841649918422	450.0
Placebo	Overlapping	11	alpha	beta	0.040012581550837624	490.0
Placebo	Overlapping	11	beta	gamma	0.058684522859997486	490.0
Placebo	Overlapping	12	alpha	beta	0.03954808408518803	530.0
Placebo	Overlapping	12	beta	gamma	0.05808432827894188	530.0
Placebo	Overlapping	13	alpha	beta	0.03957494045194132	570.0
Placebo	Overlapping	13	beta	gamma	0.05812464455487184	570.0
Placebo	Overlapping	14	alpha	beta	0.03909625788296484	610.0
Placebo	Overlapping	14	beta	gamma	0.05865175928041832	610.0
Placebo	Overlapping	15	alpha	beta	0.0379400668304237	650.0
Placebo	Overlapping	15	beta	gamma	0.05877843948927331	650.0
Placebo	Overlapping	16	alpha	beta	0.036447908752761986	690.0
Placebo	Overlapping	16	beta	gamma	0.058316124205744065	690.0
Placebo	Overlapping	17	alpha	beta	0.03368147669113159	730.0
Placebo	Overlapping	17	beta	gamma	0.05830717765729749	730.0
Placebo	Overlapping	18	alpha	beta	0.03300090841651146	770.0
Placebo	Overlapping	18	beta	gamma	0.05816233724036952	770.0
MPH	Non-overlapping	1	alpha	beta	0.03901825334315581	90.0
MPH	Non-overlapping	1	beta	gamma	0.06282619605882277	90.0
MPH	Non-overlapping	2	alpha	beta	0.03510473557173203	130.0
MPH	Non-overlapping	2	beta	gamma	0.061463568176106376	130.0
MPH	Non-overlapping	3	alpha	beta	0.03475248475976826	170.0
MPH	Non-overlapping	3	beta	gamma	0.06241021989478827	170.0
MPH	Non-overlapping	4	alpha	beta	0.03827826663667502	210.0
MPH	Non-overlapping	4	beta	gamma	0.06142553486411853	210.0
MPH	Non-overlapping	5	alpha	beta	0.03849824105929774	250.0
MPH	Non-overlapping	5	beta	gamma	0.061745043339397246	250.0
MPH	Non-overlapping	6	alpha	beta	0.039360534681519746	290.0
MPH	Non-overlapping	6	beta	gamma	0.06161003772422818	290.0
MPH	Non-overlapping	7	alpha	beta	0.04038373386699159	330.0
MPH	Non-overlapping	7	beta	gamma	0.061322692400730905	330.0
MPH	Non-overlapping	8	alpha	beta	0.04011979198635064	370.0
MPH	Non-overlapping	8	beta	gamma	0.061976532423076575	370.0
MPH	Non-overlapping	9	alpha	beta	0.03965773503955933	410.0
MPH	Non-overlapping	9	beta	gamma	0.062402720788180065	410.0
MPH	Non-overlapping	10	alpha	beta	0.040474382979792736	450.0
MPH	Non-overlapping	10	beta	gamma	0.06270951092535502	450.0
MPH	Non-overlapping	11	alpha	beta	0.03982040884310361	490.0
MPH	Non-overlapping	11	beta	gamma	0.06278044995130465	490.0
MPH	Non-overlapping	12	alpha	beta	0.03841068083880458	530.0
MPH	Non-overlapping	12	beta	gamma	0.06240667210681266	530.0
MPH	Non-overlapping	13	alpha	beta	0.037535828830768184	570.0
MPH	Non-overlapping	13	beta	gamma	0.0623280708149653	570.0
MPH	Non-overlapping	14	alpha	beta	0.037403047928324516	610.0
MPH	Non-overlapping	14	beta	gamma	0.06251545138323292	610.0
MPH	Non-overlapping	15	alpha	beta	0.037820746443770786	650.0
MPH	Non-overlapping	15	beta	gamma	0.06281062970471611	650.0
MPH	Non-overlapping	16	alpha	beta	0.03851757284597888	690.0
MPH	Non-overlapping	16	beta	gamma	0.06293155897914857	690.0
MPH	Non-overlapping	17	alpha	beta	0.03685117112248518	730.0
MPH	Non-overlapping	17	beta	gamma	0.06326567464037357	730.0
MPH	Non-overlapping	18	alpha	beta	0.03842431435588834	770.0
MPH	Non-overlapping	18	beta	gamma	0.06355887082790401	770.0
MPH	Overlapping	1	alpha	beta	0.03850331619433091	90.0
MPH	Overlapping	1	beta	gamma	0.06262815279033986	90.0
MPH	Overlapping	2	alpha	beta	0.03436153823183108	130.0
MPH	Overlapping	2	beta	gamma	0.0619412939767617	130.0
MPH	Overlapping	3	alpha	beta	0.03447604319551236	170.0
MPH	Overlapping	3	beta	gamma	0.06218978277557533	170.0
MPH	Overlapping	4	alpha	beta	0.03849315886708515	210.0
MPH	Overlapping	4	beta	gamma	0.062179919754252536	210.0
MPH	Overlapping	5	alpha	beta	0.04248054509744928	250.0
MPH	Overlapping	5	beta	gamma	0.06183895256570003	250.0
MPH	Overlapping	6	alpha	beta	0.044368633207989956	290.0
MPH	Overlapping	6	beta	gamma	0.06134205746327195	290.0
MPH	Overlapping	7	alpha	beta	0.04442266826614273	330.0
MPH	Overlapping	7	beta	gamma	0.06127291516499468	330.0
MPH	Overlapping	8	alpha	beta	0.04228170886299244	370.0
MPH	Overlapping	8	beta	gamma	0.06173856510071922	370.0
MPH	Overlapping	9	alpha	beta	0.040769080522382414	410.0
MPH	Overlapping	9	beta	gamma	0.062335517970042345	410.0
MPH	Overlapping	10	alpha	beta	0.04100900094549714	450.0
MPH	Overlapping	10	beta	gamma	0.06273222509987085	450.0
MPH	Overlapping	11	alpha	beta	0.04161614595344872	490.0
MPH	Overlapping	11	beta	gamma	0.06350008646876573	490.0
MPH	Overlapping	12	alpha	beta	0.04185123376363688	530.0
MPH	Overlapping	12	beta	gamma	0.06362871952931214	530.0
MPH	Overlapping	13	alpha	beta	0.04221164693373288	570.0
MPH	Overlapping	13	beta	gamma	0.06364980612619982	570.0
MPH	Overlapping	14	alpha	beta	0.042451447139222206	610.0
MPH	Overlapping	14	beta	gamma	0.06355788529156692	610.0
MPH	Overlapping	15	alpha	beta	0.042201740978360415	650.0
MPH	Overlapping	15	beta	gamma	0.06413869150322023	650.0
MPH	Overlapping	16	alpha	beta	0.04097867012805275	690.0
MPH	Overlapping	16	beta	gamma	0.0651384738035468	690.0
MPH	Overlapping	17	alpha	beta	0.038836956296781244	730.0
MPH	Overlapping	17	beta	gamma	0.06485565007912618	730.0
MPH	Overlapping	18	alpha	beta	0.04092717621493738	770.0
MPH	Overlapping	18	beta	gamma	0.06579335894788244	770.0
Placebo	Non-overlapping	1	alpha	beta	0.04052246562763326	90.0
Placebo	Non-overlapping	1	beta	gamma	0.06657380265936118	90.0
Placebo	Non-overlapping	2	alpha	beta	0.03630310012287871	130.0
Placebo	Non-overlapping	2	beta	gamma	0.06462914977595702	130.0
Placebo	Non-overlapping	3	alpha	beta	0.03571938086721747	170.0
Placebo	Non-overlapping	3	beta	gamma	0.0637574305743593	170.0
Placebo	Non-overlapping	4	alpha	beta	0.039209588710436755	210.0
Placebo	Non-overlapping	4	beta	gamma	0.06433741589245202	210.0
Placebo	Non-overlapping	5	alpha	beta	0.04154549923099719	250.0
Placebo	Non-overlapping	5	beta	gamma	0.06469040077652477	250.0
Placebo	Non-overlapping	6	alpha	beta	0.042085154499868126	290.0
Placebo	Non-overlapping	6	beta	gamma	0.06416008693355378	290.0
Placebo	Non-overlapping	7	alpha	beta	0.04044422134481149	330.0
Placebo	Non-overlapping	7	beta	gamma	0.062472400761459754	330.0
Placebo	Non-overlapping	8	alpha	beta	0.039988417526059736	370.0
Placebo	Non-overlapping	8	beta	gamma	0.06339483059564342	370.0
Placebo	Non-overlapping	9	alpha	beta	0.040708347158384235	410.0
Placebo	Non-overlapping	9	beta	gamma	0.06337716708557947	410.0
Placebo	Non-overlapping	10	alpha	beta	0.041439920116378315	450.0
Placebo	Non-overlapping	10	beta	gamma	0.06421046333521108	450.0
Placebo	Non-overlapping	11	alpha	beta	0.04074511674004001	490.0
Placebo	Non-overlapping	11	beta	gamma	0.06368107577269981	490.0
Placebo	Non-overlapping	12	alpha	beta	0.04079978855560669	530.0
Placebo	Non-overlapping	12	beta	gamma	0.06339991885586638	530.0
Placebo	Non-overlapping	13	alpha	beta	0.04190423245168549	570.0
Placebo	Non-overlapping	13	beta	gamma	0.06422226746111401	570.0
Placebo	Non-overlapping	14	alpha	beta	0.0404094591839574	610.0
Placebo	Non-overlapping	14	beta	gamma	0.06403713913113895	610.0
Placebo	Non-overlapping	15	alpha	beta	0.037590222949541834	650.0
Placebo	Non-overlapping	15	beta	gamma	0.06355395469356559	650.0
Placebo	Non-overlapping	16	alpha	beta	0.03556698126190852	690.0
Placebo	Non-overlapping	16	beta	gamma	0.06364925681647178	690.0
Placebo	Non-overlapping	17	alpha	beta	0.03382676599976826	730.0
Placebo	Non-overlapping	17	beta	gamma	0.06333189537794962	730.0
Placebo	Non-overlapping	18	alpha	beta	0.03653250771361855	770.0
Placebo	Non-overlapping	18	beta	gamma	0.06343140140338141	770.0
Placebo	Overlapping	1	alpha	beta	0.04021597515096409	90.0
Placebo	Overlapping	1	beta	gamma	0.06535463744537853	90.0
Placebo	Overlapping	2	alpha	beta	0.03503950324017301	130.0
Placebo	Overlapping	2	beta	gamma	0.06473922155251761	130.0
Placebo	Overlapping	3	alpha	beta	0.03497600298713743	170.0
Placebo	Overlapping	3	beta	gamma	0.06453143350795727	170.0
Placebo	Overlapping	4	alpha	beta	0.03820700897061543	210.0
Placebo	Overlapping	4	beta	gamma	0.06488514322873917	210.0
Placebo	Overlapping	5	alpha	beta	0.04055931948240985	250.0
Placebo	Overlapping	5	beta	gamma	0.06429772046460663	250.0
Placebo	Overlapping	6	alpha	beta	0.041722327257378414	290.0
Placebo	Overlapping	6	beta	gamma	0.0628939572483254	290.0
Placebo	Overlapping	7	alpha	beta	0.04029602302655378	330.0
Placebo	Overlapping	7	beta	gamma	0.06188132936331483	330.0
Placebo	Overlapping	8	alpha	beta	0.03756017187726973	370.0
Placebo	Overlapping	8	beta	gamma	0.06215195214098507	370.0
Placebo	Overlapping	9	alpha	beta	0.036957612010788725	410.0
Placebo	Overlapping	9	beta	gamma	0.0628254790739959	410.0
Placebo	Overlapping	10	alpha	beta	0.03772289471098008	450.0
Placebo	Overlapping	10	beta	gamma	0.06388412730226598	450.0
Placebo	Overlapping	11	alpha	beta	0.038509389566679084	490.0
Placebo	Overlapping	11	beta	gamma	0.06348314932780816	490.0
Placebo	Overlapping	12	alpha	beta	0.03981437423547715	530.0
Placebo	Overlapping	12	beta	gamma	0.06379426815735985	530.0
Placebo	Overlapping	13	alpha	beta	0.039901340750882315	570.0
Placebo	Overlapping	13	beta	gamma	0.06383816698940453	570.0
Placebo	Overlapping	14	alpha	beta	0.03909517143213316	610.0
Placebo	Overlapping	14	beta	gamma	0.06283425706973002	610.0
Placebo	Overlapping	15	alpha	beta	0.03859219461583056	650.0
Placebo	Overlapping	15	beta	gamma	0.06434001648586117	650.0
Placebo	Overlapping	16	alpha	beta	0.037762074788194204	690.0
Placebo	Overlapping	16	beta	gamma	0.06438641108192979	690.0
Placebo	Overlapping	17	alpha	beta	0.03553233234092594	730.0
Placebo	Overlapping	17	beta	gamma	0.06419508510254207	730.0
Placebo	Overlapping	18	alpha	beta	0.03720181362899549	770.0
Placebo	Overlapping	18	beta	gamma	0.06439531553433916	770.0
MPH	Non-overlapping	1	alpha	beta	0.041421740645961956	90.0
MPH	Non-overlapping	1	beta	gamma	0.06353489604504933	90.0
MPH	Non-overlapping	2	alpha	beta	0.032454720401624115	130.0
MPH	Non-overlapping	2	beta	gamma	0.06155624743136956	130.0
MPH	Non-overlapping	3	alpha	beta	0.030644828658943128	170.0
MPH	Non-overlapping	3	beta	gamma	0.061258440241619014	170.0
MPH	Non-overlapping	4	alpha	beta	0.033806151826171534	210.0
MPH	Non-overlapping	4	beta	gamma	0.060328835521976064	210.0
MPH	Non-overlapping	5	alpha	beta	0.03324960743978166	250.0
MPH	Non-overlapping	5	beta	gamma	0.06157651272973287	250.0
MPH	Non-overlapping	6	alpha	beta	0.03462988653261575	290.0
MPH	Non-overlapping	6	beta	gamma	0.062170606319080474	290.0
MPH	Non-overlapping	7	alpha	beta	0.03547112666776898	330.0
MPH	Non-overlapping	7	beta	gamma	0.06243208234209225	330.0
MPH	Non-overlapping	8	alpha	beta	0.0353923744488181	370.0
MPH	Non-overlapping	8	beta	gamma	0.06125149765881422	370.0
MPH	Non-overlapping	9	alpha	beta	0.03587845954047702	410.0
MPH	Non-overlapping	9	beta	gamma	0.0615808473821887	410.0
MPH	Non-overlapping	10	alpha	beta	0.035484391237290344	450.0
MPH	Non-overlapping	10	beta	gamma	0.06214482749237195	450.0
MPH	Non-overlapping	11	alpha	beta	0.03471254461799763	490.0
MPH	Non-overlapping	11	beta	gamma	0.06244496212251991	490.0
MPH	Non-overlapping	12	alpha	beta	0.03657548501692023	530.0
MPH	Non-overlapping	12	beta	gamma	0.061798691115085284	530.0
MPH	Non-overlapping	13	alpha	beta	0.03735504148551484	570.0
MPH	Non-overlapping	13	beta	gamma	0.06275987193966476	570.0
MPH	Non-overlapping	14	alpha	beta	0.03672113979428534	610.0
MPH	Non-overlapping	14	beta	gamma	0.06253424313107685	610.0
MPH	Non-overlapping	15	alpha	beta	0.035287509318737365	650.0
MPH	Non-overlapping	15	beta	gamma	0.06328013633978002	650.0
MPH	Non-overlapping	16	alpha	beta	0.036083552619073006	690.0
MPH	Non-overlapping	16	beta	gamma	0.062395322867218085	690.0
MPH	Non-overlapping	17	alpha	beta	0.03446837191366977	730.0
MPH	Non-overlapping	17	beta	gamma	0.06269307028661857	730.0
MPH	Non-overlapping	18	alpha	beta	0.03533062857694892	770.0
MPH	Non-overlapping	18	beta	gamma	0.06354237701559022	770.0
MPH	Overlapping	1	alpha	beta	0.0410332704093109	90.0
MPH	Overlapping	1	beta	gamma	0.06351796697299787	90.0
MPH	Overlapping	2	alpha	beta	0.033320666063213225	130.0
MPH	Overlapping	2	beta	gamma	0.06227645828014895	130.0
MPH	Overlapping	3	alpha	beta	0.03144615073672511	170.0
MPH	Overlapping	3	beta	gamma	0.06241405724911468	170.0
MPH	Overlapping	4	alpha	beta	0.03571549847156125	210.0
MPH	Overlapping	4	beta	gamma	0.06234909399502399	210.0
MPH	Overlapping	5	alpha	beta	0.03668371118248661	250.0
MPH	Overlapping	5	beta	gamma	0.06300959010122459	250.0
MPH	Overlapping	6	alpha	beta	0.03776936415787792	290.0
MPH	Overlapping	6	beta	gamma	0.06299707986630425	290.0
MPH	Overlapping	7	alpha	beta	0.03842991942243484	330.0
MPH	Overlapping	7	beta	gamma	0.06301075317370337	330.0
MPH	Overlapping	8	alpha	beta	0.037305477875946375	370.0
MPH	Overlapping	8	beta	gamma	0.06251561912233944	370.0
MPH	Overlapping	9	alpha	beta	0.03736558460684396	410.0
MPH	Overlapping	9	beta	gamma	0.06226387174474025	410.0
MPH	Overlapping	10	alpha	beta	0.0376393934869519	450.0
MPH	Overlapping	10	beta	gamma	0.06244799544404304	450.0
MPH	Overlapping	11	alpha	beta	0.03859105428854253	490.0
MPH	Overlapping	11	beta	gamma	0.06283287824244255	490.0
MPH	Overlapping	12	alpha	beta	0.038609845838882675	530.0
MPH	Overlapping	12	beta	gamma	0.0627792319156009	530.0
MPH	Overlapping	13	alpha	beta	0.03795419208340377	570.0
MPH	Overlapping	13	beta	gamma	0.06284574002692138	570.0
MPH	Overlapping	14	alpha	beta	0.03809991438208943	610.0
MPH	Overlapping	14	beta	gamma	0.06285999894364405	610.0
MPH	Overlapping	15	alpha	beta	0.037299082058638876	650.0
MPH	Overlapping	15	beta	gamma	0.06310901162736135	650.0
MPH	Overlapping	16	alpha	beta	0.03723212642941469	690.0
MPH	Overlapping	16	beta	gamma	0.06289899400623702	690.0
MPH	Overlapping	17	alpha	beta	0.03405718907715442	730.0
MPH	Overlapping	17	beta	gamma	0.06183731606314642	730.0
MPH	Overlapping	18	alpha	beta	0.03514098855521341	770.0
MPH	Overlapping	18	beta	gamma	0.06244630404176919	770.0
Placebo	Non-overlapping	1	alpha	beta	0.044447995785423265	90.0
Placebo	Non-overlapping	1	beta	gamma	0.06331429040495477	90.0
Placebo	Non-overlapping	2	alpha	beta	0.03533022747476445	130.0
Placebo	Non-overlapping	2	beta	gamma	0.06106281568356298	130.0
Placebo	Non-overlapping	3	alpha	beta	0.030266656344925615	170.0
Placebo	Non-overlapping	3	beta	gamma	0.06072134575543168	170.0
Placebo	Non-overlapping	4	alpha	beta	0.03796585748502067	210.0
Placebo	Non-overlapping	4	beta	gamma	0.060121903379103246	210.0
Placebo	Non-overlapping	5	alpha	beta	0.037722371859291996	250.0
Placebo	Non-overlapping	5	beta	gamma	0.06274712554634052	250.0
Placebo	Non-overlapping	6	alpha	beta	0.040304259860234816	290.0
Placebo	Non-overlapping	6	beta	gamma	0.06336036498235056	290.0
Placebo	Non-overlapping	7	alpha	beta	0.04127815464117486	330.0
Placebo	Non-overlapping	7	beta	gamma	0.06397765114332353	330.0
Placebo	Non-overlapping	8	alpha	beta	0.0406508334583483	370.0
Placebo	Non-overlapping	8	beta	gamma	0.06329654421468575	370.0
Placebo	Non-overlapping	9	alpha	beta	0.041192736218245395	410.0
Placebo	Non-overlapping	9	beta	gamma	0.06299398601901204	410.0
Placebo	Non-overlapping	10	alpha	beta	0.041577571514245	450.0
Placebo	Non-overlapping	10	beta	gamma	0.0633471681009186	450.0
Placebo	Non-overlapping	11	alpha	beta	0.04110108423084152	490.0
Placebo	Non-overlapping	11	beta	gamma	0.06224024046739697	490.0
Placebo	Non-overlapping	12	alpha	beta	0.040871020277222385	530.0
Placebo	Non-overlapping	12	beta	gamma	0.0624319947988012	530.0
Placebo	Non-overlapping	13	alpha	beta	0.0406078021288834	570.0
Placebo	Non-overlapping	13	beta	gamma	0.06229813632289773	570.0
Placebo	Non-overlapping	14	alpha	beta	0.03918151940784074	610.0
Placebo	Non-overlapping	14	beta	gamma	0.06358842696730801	610.0
Placebo	Non-overlapping	15	alpha	beta	0.038552251835595956	650.0
Placebo	Non-overlapping	15	beta	gamma	0.06288592421988146	650.0
Placebo	Non-overlapping	16	alpha	beta	0.039126141884892905	690.0
Placebo	Non-overlapping	16	beta	gamma	0.06185650122803737	690.0
Placebo	Non-overlapping	17	alpha	beta	0.0374628363860415	730.0
Placebo	Non-overlapping	17	beta	gamma	0.06283230078320194	730.0
Placebo	Non-overlapping	18	alpha	beta	0.03713895234043893	770.0
Placebo	Non-overlapping	18	beta	gamma	0.06308761470848942	770.0
Placebo	Overlapping	1	alpha	beta	0.044228167797853726	90.0
Placebo	Overlapping	1	beta	gamma	0.06402747315661438	90.0
Placebo	Overlapping	2	alpha	beta	0.03517026263240789	130.0
Placebo	Overlapping	2	beta	gamma	0.06176471553398347	130.0
Placebo	Overlapping	3	alpha	beta	0.0323084366885965	170.0
Placebo	Overlapping	3	beta	gamma	0.06182591702020893	170.0
Placebo	Overlapping	4	alpha	beta	0.037220663707734726	210.0
Placebo	Overlapping	4	beta	gamma	0.06102816909202263	210.0
Placebo	Overlapping	5	alpha	beta	0.039251251848177994	250.0
Placebo	Overlapping	5	beta	gamma	0.06305636384321453	250.0
Placebo	Overlapping	6	alpha	beta	0.04262761177806795	290.0
Placebo	Overlapping	6	beta	gamma	0.06400501555191501	290.0
Placebo	Overlapping	7	alpha	beta	0.043092365358370376	330.0
Placebo	Overlapping	7	beta	gamma	0.06363755832414822	330.0
Placebo	Overlapping	8	alpha	beta	0.04304501742103393	370.0
Placebo	Overlapping	8	beta	gamma	0.06437805949734213	370.0
Placebo	Overlapping	9	alpha	beta	0.04274783671921992	410.0
Placebo	Overlapping	9	beta	gamma	0.06382399763911983	410.0
Placebo	Overlapping	10	alpha	beta	0.04189182785739361	450.0
Placebo	Overlapping	10	beta	gamma	0.06374125888471528	450.0
Placebo	Overlapping	11	alpha	beta	0.0429188839155536	490.0
Placebo	Overlapping	11	beta	gamma	0.06410665107440969	490.0
Placebo	Overlapping	12	alpha	beta	0.043991811598923264	530.0
Placebo	Overlapping	12	beta	gamma	0.06424833422422381	530.0
Placebo	Overlapping	13	alpha	beta	0.04452092101022794	570.0
Placebo	Overlapping	13	beta	gamma	0.06403590388789625	570.0
Placebo	Overlapping	14	alpha	beta	0.043489053497943964	610.0
Placebo	Overlapping	14	beta	gamma	0.06304551295372038	610.0
Placebo	Overlapping	15	alpha	beta	0.04055288140397425	650.0
Placebo	Overlapping	15	beta	gamma	0.06248403943298814	650.0
Placebo	Overlapping	16	alpha	beta	0.03799327739334574	690.0
Placebo	Overlapping	16	beta	gamma	0.06181142032864979	690.0
Placebo	Overlapping	17	alpha	beta	0.03477220277222626	730.0
Placebo	Overlapping	17	beta	gamma	0.061867637000222055	730.0
Placebo	Overlapping	18	alpha	beta	0.03555763520557943	770.0
Placebo	Overlapping	18	beta	gamma	0.061178435878460564	770.0
MPH	Non-overlapping	1	alpha	beta	0.04763709217685473	90.0
MPH	Non-overlapping	1	beta	gamma	0.0640597283306095	90.0
MPH	Non-overlapping	2	alpha	beta	0.04278111590426532	130.0
MPH	Non-overlapping	2	beta	gamma	0.06309977375438232	130.0
MPH	Non-overlapping	3	alpha	beta	0.03995824318530557	170.0
MPH	Non-overlapping	3	beta	gamma	0.0625003465801646	170.0
MPH	Non-overlapping	4	alpha	beta	0.04261789094555805	210.0
MPH	Non-overlapping	4	beta	gamma	0.06315385372501654	210.0
MPH	Non-overlapping	5	alpha	beta	0.04451771648795919	250.0
MPH	Non-overlapping	5	beta	gamma	0.06308136114315656	250.0
MPH	Non-overlapping	6	alpha	beta	0.04592946956924534	290.0
MPH	Non-overlapping	6	beta	gamma	0.06185121273288714	290.0
MPH	Non-overlapping	7	alpha	beta	0.0490447984930777	330.0
MPH	Non-overlapping	7	beta	gamma	0.06357251241758416	330.0
MPH	Non-overlapping	8	alpha	beta	0.05101370092604935	370.0
MPH	Non-overlapping	8	beta	gamma	0.06388958124458907	370.0
MPH	Non-overlapping	9	alpha	beta	0.050040195869768156	410.0
MPH	Non-overlapping	9	beta	gamma	0.06467200578584953	410.0
MPH	Non-overlapping	10	alpha	beta	0.048548689235636794	450.0
MPH	Non-overlapping	10	beta	gamma	0.06342427719683673	450.0
MPH	Non-overlapping	11	alpha	beta	0.05040448836617742	490.0
MPH	Non-overlapping	11	beta	gamma	0.0632064028134246	490.0
MPH	Non-overlapping	12	alpha	beta	0.050777582754106355	530.0
MPH	Non-overlapping	12	beta	gamma	0.0638123595472686	530.0
MPH	Non-overlapping	13	alpha	beta	0.052003609956346224	570.0
MPH	Non-overlapping	13	beta	gamma	0.06353952432449576	570.0
MPH	Non-overlapping	14	alpha	beta	0.0504462173484298	610.0
MPH	Non-overlapping	14	beta	gamma	0.06394931329507328	610.0
MPH	Non-overlapping	15	alpha	beta	0.047950170052886334	650.0
MPH	Non-overlapping	15	beta	gamma	0.06386059055012375	650.0
MPH	Non-overlapping	16	alpha	beta	0.0473770737249238	690.0
MPH	Non-overlapping	16	beta	gamma	0.06507285719991256	690.0
MPH	Non-overlapping	17	alpha	beta	0.04265974572369519	730.0
MPH	Non-overlapping	17	beta	gamma	0.06514145324900272	730.0
MPH	Non-overlapping	18	alpha	beta	0.04307568555697922	770.0
MPH	Non-overlapping	18	beta	gamma	0.06582524243950467	770.0
MPH	Overlapping	1	alpha	beta	0.04785607398810996	90.0
MPH	Overlapping	1	beta	gamma	0.06449041602907882	90.0
MPH	Overlapping	2	alpha	beta	0.04147726901201746	130.0
MPH	Overlapping	2	beta	gamma	0.0635259021983888	130.0
MPH	Overlapping	3	alpha	beta	0.04179126318708859	170.0
MPH	Overlapping	3	beta	gamma	0.06306948472984043	170.0
MPH	Overlapping	4	alpha	beta	0.0463022801551092	210.0
MPH	Overlapping	4	beta	gamma	0.06344401550634521	210.0
MPH	Overlapping	5	alpha	beta	0.048198670965785284	250.0
MPH	Overlapping	5	beta	gamma	0.06381653078537149	250.0
MPH	Overlapping	6	alpha	beta	0.04932578613713532	290.0
MPH	Overlapping	6	beta	gamma	0.06377763982389367	290.0
MPH	Overlapping	7	alpha	beta	0.051227759597628854	330.0
MPH	Overlapping	7	beta	gamma	0.06478797917954841	330.0
MPH	Overlapping	8	alpha	beta	0.0519078153826372	370.0
MPH	Overlapping	8	beta	gamma	0.06465191900970284	370.0
MPH	Overlapping	9	alpha	beta	0.05174322079868347	410.0
MPH	Overlapping	9	beta	gamma	0.06563808734448157	410.0
MPH	Overlapping	10	alpha	beta	0.051610541054557944	450.0
MPH	Overlapping	10	beta	gamma	0.06497744068283302	450.0
MPH	Overlapping	11	alpha	beta	0.05291415101926738	490.0
MPH	Overlapping	11	beta	gamma	0.06537738746300846	490.0
MPH	Overlapping	12	alpha	beta	0.053041112941068114	530.0
MPH	Overlapping	12	beta	gamma	0.065855106241101	530.0
MPH	Overlapping	13	alpha	beta	0.05203336200536372	570.0
MPH	Overlapping	13	beta	gamma	0.06557871149816251	570.0
MPH	Overlapping	14	alpha	beta	0.049868456791470096	610.0
MPH	Overlapping	14	beta	gamma	0.06554388044398904	610.0
MPH	Overlapping	15	alpha	beta	0.04901412251260181	650.0
MPH	Overlapping	15	beta	gamma	0.06453552230541595	650.0
MPH	Overlapping	16	alpha	beta	0.04745142823356703	690.0
MPH	Overlapping	16	beta	gamma	0.06484286576943296	690.0
MPH	Overlapping	17	alpha	beta	0.04498958643079614	730.0
MPH	Overlapping	17	beta	gamma	0.06454663118866831	730.0
MPH	Overlapping	18	alpha	beta	0.04488999190823256	770.0
MPH	Overlapping	18	beta	gamma	0.06448950977763133	770.0
Placebo	Non-overlapping	1	alpha	beta	0.04289915483888987	90.0
Placebo	Non-overlapping	1	beta	gamma	0.06440943648817113	90.0
Placebo	Non-overlapping	2	alpha	beta	0.03850306582287822	130.0
Placebo	Non-overlapping	2	beta	gamma	0.06415937784738124	130.0
Placebo	Non-overlapping	3	alpha	beta	0.03745719057220206	170.0
Placebo	Non-overlapping	3	beta	gamma	0.06272986156327465	170.0
Placebo	Non-overlapping	4	alpha	beta	0.03990713247457645	210.0
Placebo	Non-overlapping	4	beta	gamma	0.06250903665776471	210.0
Placebo	Non-overlapping	5	alpha	beta	0.04077029597091935	250.0
Placebo	Non-overlapping	5	beta	gamma	0.06268932075442464	250.0
Placebo	Non-overlapping	6	alpha	beta	0.04169917983251391	290.0
Placebo	Non-overlapping	6	beta	gamma	0.06397220348804572	290.0
Placebo	Non-overlapping	7	alpha	beta	0.04161097363832859	330.0
Placebo	Non-overlapping	7	beta	gamma	0.0637483734604595	330.0
Placebo	Non-overlapping	8	alpha	beta	0.041579136346449955	370.0
Placebo	Non-overlapping	8	beta	gamma	0.06343896047920713	370.0
Placebo	Non-overlapping	9	alpha	beta	0.04189445028851093	410.0
Placebo	Non-overlapping	9	beta	gamma	0.0632334331207273	410.0
Placebo	Non-overlapping	10	alpha	beta	0.04176443314846259	450.0
Placebo	Non-overlapping	10	beta	gamma	0.061887192108102486	450.0
Placebo	Non-overlapping	11	alpha	beta	0.04117866061671003	490.0
Placebo	Non-overlapping	11	beta	gamma	0.06257995053962753	490.0
Placebo	Non-overlapping	12	alpha	beta	0.04177773250708884	530.0
Placebo	Non-overlapping	12	beta	gamma	0.06240643641425529	530.0
Placebo	Non-overlapping	13	alpha	beta	0.04221443637100983	570.0
Placebo	Non-overlapping	13	beta	gamma	0.06241666892976372	570.0
Placebo	Non-overlapping	14	alpha	beta	0.04164510593739199	610.0
Placebo	Non-overlapping	14	beta	gamma	0.06228194293663986	610.0
Placebo	Non-overlapping	15	alpha	beta	0.04043444479363652	650.0
Placebo	Non-overlapping	15	beta	gamma	0.06273533407434871	650.0
Placebo	Non-overlapping	16	alpha	beta	0.0406782566016485	690.0
Placebo	Non-overlapping	16	beta	gamma	0.06389134891911234	690.0
Placebo	Non-overlapping	17	alpha	beta	0.03805225376652284	730.0
Placebo	Non-overlapping	17	beta	gamma	0.06408434742847618	730.0
Placebo	Non-overlapping	18	alpha	beta	0.03957416207540419	770.0
Placebo	Non-overlapping	18	beta	gamma	0.06497896804357381	770.0
Placebo	Overlapping	1	alpha	beta	0.04265924777363526	90.0
Placebo	Overlapping	1	beta	gamma	0.06487675897467235	90.0
Placebo	Overlapping	2	alpha	beta	0.03770876889715547	130.0
Placebo	Overlapping	2	beta	gamma	0.06358960085969693	130.0
Placebo	Overlapping	3	alpha	beta	0.0370381664006095	170.0
Placebo	Overlapping	3	beta	gamma	0.06295235635898719	170.0
Placebo	Overlapping	4	alpha	beta	0.03866283178458207	210.0
Placebo	Overlapping	4	beta	gamma	0.06234176844453322	210.0
Placebo	Overlapping	5	alpha	beta	0.040809490042621036	250.0
Placebo	Overlapping	5	beta	gamma	0.06276517509460285	250.0
Placebo	Overlapping	6	alpha	beta	0.0427282467092602	290.0
Placebo	Overlapping	6	beta	gamma	0.061914456796649094	290.0
Placebo	Overlapping	7	alpha	beta	0.042997392410223656	330.0
Placebo	Overlapping	7	beta	gamma	0.06181300656607824	330.0
Placebo	Overlapping	8	alpha	beta	0.042151972505878106	370.0
Placebo	Overlapping	8	beta	gamma	0.0618903797289568	370.0
Placebo	Overlapping	9	alpha	beta	0.0413926539622403	410.0
Placebo	Overlapping	9	beta	gamma	0.06165829318163501	410.0
Placebo	Overlapping	10	alpha	beta	0.041032872510557615	450.0
[truncated: 6,353 more rows]
